# Supplementary material for: Use of MS-GUIDE for identification of protein biomarkers for risk stratification of patients with prostate cancer
Source: Clin Proteomics. 2022 Apr 27;19:9. doi: 10.1186/s12014-022-09349-x (PMC9044739; doi:10.1186/s12014-022-09349-x)
Supplement: Supplementary file 1 — Additional file 1: Table S1. Pre-selected protein candidates that were monitored using PRM-MS. Table S2. A subpopulation of the Hamburg (HH) cohort (pre-operation serum was used for protein glycocapture and PRM-MS). Table S3. Sequ ences of heavy-isotope labeled synthetic peptides that were used for spectral library generation. Table S4. Peptide isolation list for PRM measurements of glycocapture. Table S5. Antibody affinities of generated ELISA sandwich pairs. Table S6. Dynamic range and precision of developed immunoassays. Table S7. Clinical data of Hamburg cohort patients used for random forest classification. Table S8. Clinical data of ProCOC patients used for protein signature validation. Table S9. ELISA data used for model generation (Hamburg) and validation (ProCOC). [file 12014_2022_9349_MOESM1_ESM.xlsx]

## Sheet: Table S1
Table S1: Pre-selected protein candidates that were monitored using PRM-MS.
Protein	Uniprot_ID	Protein Description	annotation	source	additional evidence for biomarker potential
ASPN	Q9BXN1	Asporin	secreted ECM	1	Asporin is a stromally expressed marker associated with prostate cancer progression (7)		1. I. Cima, R. Schiess, P. Wild, M. Kaelin, P. Schüffler, V. Lange, P. Picotti, R. Ossola, A. Templeton, O. Schubert, T. Fuchs, T. Leippold, S. Wyler, J. Zehetner, W. Jochum, J. Buhmann, T. Cerny, H. Moch, S. Gillessen, R. Aebersold, W. Krek, Cancer genetics-guided discovery of serum biomarker signatures for diagnosis and prognosis of prostate cancer, Proc. Natl. Acad. Sci. U. S. A. 108, 3342–334…
ATRN	O75882	Attractin	plasma membrane	1	63% positive cells in prostate cancer (5)		2. D. Knezevic, A. D. Goddard, N. Natraj, D. B. Cherbavaz, K. M. Clark-Langone, J. Snable, D. Watson, S. M. Falzarano, C. Magi-Galluzzi, E. A. Klein, C. Quale, Analytical validation of the Oncotype DX prostate cancer assay - a clinical RT-PCR assay optimized for prostate needle biopsies, BMC Genomics 14, 690 (2013).
AZGP1	P25311	Zinc-alpha-2-glycoprotein	secreted	1,2	associated with tumor aggressiveness in tissue (3)		3. G. Sardana, B. Dowell, E. P. Diamandis, Emerging biomarkers for the diagnosis and prognosis of prostate cancer, Clin. Chem. 54, 1951–1960 (2008).
BGN	P21810	Biglycan	secreted ECM	1	80%positive cells in prostate cancer (5)		4. S. R. Wilson, S. Gallagher, K. Warpeha, S. J. Hawthorne, Amplification of MMP-2 and MMP-9 production by prostate cancer cell lines via activation of protease-activated receptors, Prostate 60, 168–174 (2004).
BTD	P43251	Biotinidase	secreted	1			5. Y. Liu, J. Chen, A. Sethi, Q. K. Li, L. Chen, B. Collins, L. C. J. Gillet, B. Wollscheid, H. Zhang, R. Aebersold, Glycoproteomic analysis of prostate cancer tissues by SWATH mass spectrometry discovers N-acylethanolamine acid amidase and protein tyrosine kinase 7 as signatures for tumor aggressiveness, Mol. Cell. Proteomics 13, 1753–1768 (2014).
CADM1	Q9BY67	Cell adhesion molecule 1	plasma membrane	1	improve the diagnosis of high-grade PCa (8)		6. B. Seamonds, N. Yang, K. Anderson, B. Whitaker, L. M. Shaw, J. R. Bollinger, Evaluation of prostate-specific antigen and prostatic acid phosphatase as prostate cancer markers, Urology 28, 472–479 (1986).
CDH1	P12830	Cadherin-1	membrane	3			7. Rochette A, Boufaied N, Scarlata E, Hamel L, Brimo F, Whitaker HC, et al. Asporin is a stromally expressed marker associated with prostate cancer progression, Br J Cancer. 116, 775–784 (2017).
CEACAM1	P13688	Carcinoembryonic antigen-related cell adhesion molecule 1	secreted	1			8. Macagno A, Athanasiou A, Wittig A, Huber R, Weber S, Keller T, et al. Analytical performance of thrombospondin-1 and cathepsin D immunoassays part of a novel CE-IVD marked test as an aid in the diagnosis of prostate cancer, PLoS One. 15: e0233442 (2020).
CFH	P08603	Complement factor H	secreted	1
COL1A1	P02452	Collagen alpha-1(I) chain	secreted	2
CP	P00450	Ceruloplasmin	plasma membrane	1	65% positive cells in prostate cancer (5)
CPM	P14384	Carboxypeptidase M	plasma membrane	1
CRISP-3	P54108	Cysteine-rich secretory protein 3 (miscleaved peptide)	secreted	3
CTSD	P07339	Cathepsin D	lysosomal	1	54% positive cells in prostate cancer (5)
ECM1	Q16610	Extracellular matrix protein 1	secreted	1
FN1	P02751	Fibronectin	secreted ECM	1	21% positive cells in prostate cancer (5)
GALNTL4	Q6P9A2	Putative polypeptide N-acetylgalactosaminyl-transferase-like protein 4	membrane	1
GOLM1	Q8NBJ4	Golgi membrane protein 1	membrane	1	100% positive cells in prostate cancer (5)
HPN/TMPRSS1	P05981	Serine protease hepsin	membrane	3
HYOU1	Q9Y4L1	Hypoxia up-regulated protein 1	secreted/ER	1	associated with tumor aggressiveness in tissue (3), 9% positive cells in prostate cancer (5)
ICAM1	P05362	Intercellular adhesion molecule 1 (CD54)	membrane	1
IL6	P05231	Interleukin-6	secreted	3
KLK11	Q9UBX7	Kallikrein-11	secreted	3	Early predictor of CaP in serum (6), 25% positive cells in prostate cancer (5)
KLK2	P20151	Kallikrein-2	secreted	2,3	Diagnostic and prognostic predictor of extracapsular extension, tumor volume, and biochemical recurrence (6)
L1CAM	P32004	Neural cell adhesion molecule L1	plasma membrane	1
LGALS3BP	Q08380	Galectin-3-binding protein	plasma membrane	1
LIFR	P42702	Leukemia inhibitory factor receptor	secreted	1
LRP1	Q07954	Prolow-density lipoprotein receptor-related protein 1	plasma membrane	1
LUM	P51884	Lumican	secreted ECM	1
MME	P08473	Neprilysin	plasma membrane	1
MMP2	P08253	Matrix metalloproteinase-2	secreted	4	cancer invasion, metastasis, and angiogenesis (4)
MMP9	P14780	Matrix metalloproteinase-9	secreted	4	cancer invasion, metastasis, and angiogenesis (4)
NAAA	Q02083	N-acylethanolamine-hydrolyzing acid amidase	lysosomal	5	91% positive cells in prostate cancer (5)
NCAM1	P13591	Neural cell adhesion molecule 1	plasma membrane	1	0% positive cells in prostate cancer (5)
OLFM4	Q6UX06	Olfactomedin-4	secreted	1
PIGR	P01833	Polymeric immunoglobulin receptor	secreted	1
PLAU	P00749	Urokinase-type plasminogen activator	secreted	3
PLXNB2	O15031	Plexin-B2	secreted	1	36% positive cells in prostate cancer (5)
POSTN	Q15063	Cadherin 1	secreted	5
PPAP	P15309	Prostatic acid phosphatase	secreted, PM	6	regulator of prostatic epithelial cell growth, 100% positive cells in prostate cancer (5)
PSCA	O43653	Prostate stem cell antigen	membrane	3
PSMA	Q04609	Prostate-specific membrane antigen	plasma membrane	3	Imaging marker and target for therapy (6)
PTK7	Q13308	Inactive tyrosine-protein kinase 7	membrane	5	100% positive cells in prostate cancer (5)
SFRP4	Q6FHJ7	Secreted frizzled-related protein 4	secreted	2
TF	P02787	Serotransferrin	secreted	1
THBS1	P07996	Thrombospondin-1	secreted	1	improve the diagnosis of high-grade PCa (8)
TIMP1	P01033	Metalloproteinase inhibitor 1	secreted	1
VTN	P04004	Vitronectin	secreted	1
CA125	Q8WXI7	Ovarian cancer-related tumor marker CA125	secreted	control
CEAM5	P06731	Carcinoembryonic antigen-related cell adhesion molecule 5	secreted	control
KLK3	P07288	Prostate-specific antigen (miscleaved peptide)	secreted	control
MSLN	Q13421	Mesothelin	secreted	control
ECM=extracellular matrix
PM=plasma membrane

## Sheet: Table S2
Table S2: A subpopulation of the Hamburg (HH) cohort (pre-operation serum was used for protein glycocapture and PRM-MS).
patient_ID	Year of operation	Age at diagnosis	BX_GS	Ectomy_GS	NCCN_risk_group_Bx	raw file name
HH051	2011	70	7a	7a	3	sgoetze_Z1509_212.raw
HH052	2011	72	6	6	1	sgoetze_Z1509_213.raw
HH053	2011	60	7b	8	3	sgoetze_Z1509_230.raw
HH054	2011	61	6	7b	1	sgoetze_Z1509_231.raw
HH055	2011	48	7a	7a	1	sgoetze_Z1509_238.raw
HH056	2011	58	7a	7a	1	sgoetze_Z1509_240.raw
HH057	2011	56	6	6	2	sgoetze_Z1509_215.raw
HH058	2011	69	6	6	1	sgoetze_Z1509_216.raw
HH060	2011	65	6	7a	2	sgoetze_Z1509_223.raw
HH061	2011	75	6	7a	1	sgoetze_Z1509_225.raw
HH062	2011	66	6	7a	1	sgoetze_Z1509_226.raw
HH063	2011	66	6	8	3	sgoetze_Z1509_227.raw
HH064	2011	71	7a	7a	3	sgoetze_Z1509_228.raw
HH065	2011	66	6	7a	3	sgoetze_Z1509_232.raw
HH066	2011	64	7a	7a	3	sgoetze_Z1509_233.raw
HH067	2011	67	8	9	4	sgoetze_Z1509_235.raw
HH068	2011	71	9	7a	4	sgoetze_Z1509_236.raw
HH069	2011	69	7a	7b	3	sgoetze_Z1509_237.raw
HH070	2011	58	7b	7a	3	sgoetze_Z1509_241.raw
HH071	2011	53	6	7a	1	sgoetze_Z1509_242.raw
HH072	2011	71	9	7b	4	sgoetze_Z1509_243.raw
HH073	2011	71	8	9	4	sgoetze_Z1509_245.raw
HH074	2011	68	7b	7b	3	sgoetze_Z1509_246.raw
HH075	2011	59	7a	7a	3	sgoetze_Z1509_247.raw
HH076	2011	67	7a	7b	3	sgoetze_Z1509_252.raw
HH077	2011	75	9	9	4	sgoetze_Z1509_255.raw
HH078	2011	62	7b	7a	3	sgoetze_Z1509_256.raw
HH079	2011	73	7a	7a	3	sgoetze_Z1509_257.raw
HH080	2011	55	6	6	1	sgoetze_Z1509_261.raw
HH081	2011	68	8	7b	4	sgoetze_Z1509_262.raw
HH082	2011	74	6	7a	1	sgoetze_Z1509_263.raw
HH083	2011	67	7a	7a	3	sgoetze_Z1510_062.raw
HH084	2011	71	7b	9	4	sgoetze_Z1510_047.raw
HH085	2011	69	6	7a	2	sgoetze_Z1510_048.raw
HH087	2011	65	8	7b	4	sgoetze_Z1510_063.raw
HH088	2011	64	7b	7b	3	sgoetze_Z1509_265.raw
HH089	2011	61	6	6	1	sgoetze_Z1510_068.raw
HH090	2011	58	6	7b	1	sgoetze_Z1510_070.raw
HH091	2011	68	6	7a	1	sgoetze_Z1510_071.raw
HH092	2011	51	6	7a	2	sgoetze_Z1509_266.raw
HH093	2011	58	7a	6	3	sgoetze_Z1509_267.raw
HH094	2011	55	6	7a	1	sgoetze_Z1509_248.raw
HH095	2011	55	6	7a	1	sgoetze_Z1509_250.raw
HH096	2011	60	8	8	4	sgoetze_Z1509_258.raw
HH097	2011	70	7a	7a	3	sgoetze_Z1509_260.raw
HH098	2011	71	7b	7a	3	sgoetze_Z1509_218.raw
HH099	2011	59	7a	7a	3	sgoetze_Z1509_220.raw
HH100	2011	71	7b	7a	3	sgoetze_Z1509_268.raw
HH201	2011	68	6	6	1	sgoetze_Z1510_040.raw
HH203	2011	68	8	9	4	sgoetze_Z1510_041.raw
HH204	2011	66	6	7b	3	sgoetze_Z1510_042.raw
HH206	2011	71	8	7b	4	sgoetze_Z1510_043.raw
HH207	2011	61	6	7a	1	sgoetze_Z1510_045.raw
HH208	2011	62	6	6	1?	sgoetze_Z1510_046.raw
HH210	2011	50	6	6	1	sgoetze_Z1510_051.raw
HH212	2011	67	6	7a	1	sgoetze_Z1510_052.raw
HH214	2011	61	6	6	1	sgoetze_Z1510_053.raw
HH215	2011	58	6	7a	1	sgoetze_Z1510_055.raw
HH216	2011	65	6	7a	2	sgoetze_Z1510_056.raw
HH217	2011	61	6	7a	2	sgoetze_Z1510_057.raw
HH218	2011	70	9	9	4	sgoetze_Z1510_058.raw
HH219	2011	61	6	7a	1	sgoetze_Z1510_060.raw
HH227	2011	64	8	6	4	sgoetze_Z1510_061.raw
HH231	2011	50	6	6	2	sgoetze_Z1510_065.raw
HH235	2011	61	6	6	3	sgoetze_Z1510_066.raw
HH240	2011	67	8	7b	4	sgoetze_Z1510_067.raw
HH249	2011	63	6	6	1	sgoetze_Z1509_251.raw
HH255	2011	68	6	6	1	sgoetze_Z1509_253.raw
HH262	2011	66	5	7a	2	sgoetze_Z1510_072.raw
HH263	2011	55	6	6	1	sgoetze_Z1510_073.raw
HH270	2011	70	6	6	1	sgoetze_Z1510_075.raw
HH275	2011	71	9	9	4	sgoetze_Z1510_076.raw
HH285	2011	72	6	8	1	sgoetze_Z1510_077.raw
HH288	2011	69	8	7a	4	sgoetze_Z1510_078.raw
HH289	2011	49	6	6	2	sgoetze_Z1509_221.raw
HH294	2011	47	6	6	3	sgoetze_Z1509_222.raw
HH295	2011	64	6	6	1	sgoetze_Z1510_080.raw
HH300	2011	56	9	7b	4	sgoetze_Z1510_081.raw

## Sheet: Table S3
Table S3: Sequences of heavy-isotope labeled synthetic peptides that were used for spectral library generation.
Protein Name	Peptide Sequence
sp|Q9BXN1|ASPN_HUMAN	ITDIENGSLANIPR
sp|O75882|ATRN_HUMAN	IDSTGNVTNELR
sp|O75882|ATRN_HUMAN	NHSCSEGQISIFR
sp|O75882|ATRN_HUMAN	CINQSICEK
sp|P43251|BTD_HUMAN	FNDTEVLQR
sp|P43251|BTD_HUMAN	YQFNTNVVFSNNGTLVDR
sp|P43251|BTD_HUMAN	NPVGLIGAENATGETDPSHSK
sp|Q9BY67|CADM1_HUMAN	DVTVIEGEVATISCQVNK
sp|Q9BY67|CADM1_HUMAN	FQLLNFSSSELK
sp|Q9BY67|CADM1_HUMAN	VSLTNVSISDEGR
sp|P08603|CFAH_HUMAN	SPDVINGSPISQK
sp|P08603|CFAH_HUMAN	IPCSQPPQIEHGTINSSR
sp|P00450|CERU_HUMAN	EHEGAIYPDNTTDFQR
sp|P00450|CERU_HUMAN	AGLQAFFQVQECNK
sp|P00450|CERU_HUMAN	ENLTAPGSDSAVFFEQGTTR
sp|P07339|CATD_HUMAN	GSLSYLNVTR
sp|Q16610|ECM1_HUMAN	QGNNHTCTWK
sp|Q16610|ECM1_HUMAN	GQGEQGSTGGTNISSTSEPK
sp|P02751|FINC_HUMAN	DQCIVDDITYNVNDTFHK
sp|P02751|FINC_HUMAN	LDAPTNLQFVNETDSTVLVR
sp|Q6P9A2|GLT18_HUMAN	EIILVDDNSSNEELK
sp|Q6P9A2|GLT18_HUMAN	LENSTAPIR
sp|Q8NBJ4|GOLM1_HUMAN	AVLVNNITTGER
sp|Q8NBJ4|GOLM1_HUMAN	LQQDVLQFQKNQTNLER
sp|Q9Y4L1|HYOU1_HUMAN	VFGSQNLTTVK
sp|Q9Y4L1|HYOU1_HUMAN	VINETWAWK
sp|Q9Y4L1|HYOU1_HUMAN	AEPPLNASASDQGEK
sp|P05362|ICAM1_HUMAN	ANLTVVLLR
sp|P05362|ICAM1_HUMAN	DHHGANFSCR
sp|P05362|ICAM1_HUMAN	LNPTVTYGNDSFSAK
sp|P32004|L1CAM_HUMAN	FFPYANGTLGIR
sp|P32004|L1CAM_HUMAN	DLQANDTGR
sp|P32004|L1CAM_HUMAN	VPGNQTSTTLK
sp|Q08380|LG3BP_HUMAN	ALGFENATQALGR
sp|Q08380|LG3BP_HUMAN	DAGVVCTNETR
sp|Q08380|LG3BP_HUMAN	AAIPSALDTNSSK
sp|Q07954|LRP1_HUMAN	FNSTEYQVVTR
sp|Q07954|LRP1_HUMAN	WTGHNVTVVQR
sp|Q07954|LRP1_HUMAN	LNGTDPIVAADSK
sp|P08473|NEP_HUMAN	SCINESAIDSR
sp|P08473|NEP_HUMAN	EIANATAKPEDR
sp|P13591|NCAM1_HUMAN	TSTRNISSEEK
sp|P13591|NCAM1_HUMAN	DGQLLPSSNYSNIK
sp|P13591|NCAM1_HUMAN	HTEPNETTPLTEPEK
sp|Q6UX06|OLFM4_HUMAN	SLGSGGSVSQLFSNFTGSVDDR
sp|Q6UX06|OLFM4_HUMAN	VNLTTNTIAVTQTLPNAAYNNR
sp|Q6UX06|OLFM4_HUMAN	LNDTTLQVLNTWYTK
sp|O15031|PLXB2_HUMAN	ALSNISLR
sp|P02787|TRFE_HUMAN	CGLVPVLAENYNK
sp|P02787|TRFE_HUMAN	QQQHLFGSNVTDCSGNFCLFR
sp|P04004|VTNC_HUMAN	NNATVHEQVGGPSLTSDLQAQSK
sp|P04004|VTNC_HUMAN	NGSLFAFR
sp|P04004|VTNC_HUMAN	NISDGFDGIPDNVDAALALPAHSYSGR
sp|P13688|CEAM1_HUMAN	DSVNLTCSTNDTGISIR
sp|P13688|CEAM1_HUMAN	NQSLPSSER
sp|P13688|CEAM1_HUMAN	LSQGNTTLSINPVK
sp|P14384|CBPM_HUMAN	TVAQNYSSVTHLHSIGK
sp|P14384|CBPM_HUMAN	DPEITNLINSTR
sp|P14384|CBPM_HUMAN	NFPDAFEYNNVSR
sp|P42702|LIFR_HUMAN	GTDYEVCIENR
sp|P42702|LIFR_HUMAN	LVTHNTTLNGK
sp|P42702|LIFR_HUMAN	SQSTILVNITEK
sp|P51884|LUM_HUMAN	KLHINHNNLTESVGPLPK
sp|P51884|LUM_HUMAN	LGSFEGLVNLTFIHLQHNR
sp|P51884|LUM_HUMAN	GLVNLTFIHLQHNR
sp|P01833|PIGR_HUMAN	ANLTNFPENGTFVVNIAQLSQDDSGR
sp|P01833|PIGR_HUMAN	QIGLYPVLVIDSSGYVNPNYTGR
sp|P01833|PIGR_HUMAN	VPGNVTAVLGETLK
sp|P07996|TSP1_HUMAN	GCSSSTSVLLTLDNNVVNGSSPAIR
sp|P07996|TSP1_HUMAN	VVNSTTGPGEHLR
sp|P01033|TIMP1_HUMAN	FVGTPEVNQTTLYQR
sp|P25311|ZA2G_HUMAN	DIVEYYNDSNGSHVLQGR
sp|P25311|ZA2G_HUMAN	FGCEIENNR
sp|P21810|PGS1_HUMAN	LLQVVYLHSNNITK
sp|P02452|CO1A1_HUMAN	LMSTEASQNITYHCK
sp|P02452|CO1A1_HUMAN	LMSTEASQNITYHCK
sp|Q6FHJ7|SFRP4_HUMAN	NYSYVIHAK
sp|P20151|KLK2_HUMAN	VPVSHSFPHPLYNMSLLK
sp|P20151|KLK2_HUMAN	VPVSHSFPHPLYNMSLLK
sp|P12830|CADH1_HUMAN	VTLNTVGHHHRPPPHQASVSGIQAELLTFPNSSPGLR
sp|P54108|CRIS3_HUMAN	DSCKASCNCSNSIY
sp|P54108|CRIS3_HUMAN	ASCNCSNSIY
sp|P05981|HEPS_HUMAN	TAGANGTSGFFCVDEGR
sp|P05231|IL6_HUMAN	NLDAITTPDPTTNASLLTK
sp|Q9UBX7|KLK11_HUMAN	TATESFPHPGFNNSLPNK
sp|Q9UBX7|KLK11_HUMAN	CANITIIEHQK
sp|Q9UBX7|KLK11_HUMAN	CENAYPGNITDTMVCASVQEGGK
sp|Q9UBX7|KLK11_HUMAN	CENAYPGNITDTMVCASVQEGGK
sp|P00749|UROK_HUMAN	ENSTDYLYPEQLK
sp|O43653|PSCA_HUMAN	AQVSNEDCLQVENCTQLGEQCWTAR
sp|Q04609|FOLH1_HUMAN	SSNEATNITPK
sp|Q04609|FOLH1_HUMAN	VPYNVGPGFTGNFSTQK
sp|Q04609|FOLH1_HUMAN	NFTEIASK
sp|P08253|MMP2_HUMAN	VDAAFNWSK
sp|P08253|MMP2_HUMAN	LENQSLK
sp|Q02083|NAAA_HUMAN	FNVSLDSVPELR
sp|Q13308|PTK7_HUMAN	SANASFNIK
sp|Q13308|PTK7_HUMAN	DGTPLSDGQSNHTVSSK
sp|Q13308|PTK7_HUMAN	QDVNITVATVPSWLK
sp|P14780|MMP9_HUMAN	TNLTDR
sp|P14780|MMP9_HUMAN	WHHHNITYWIQNYSEDLPR
sp|Q8WXI7|MUC16_HUMAN	TSPSLSPQVNGTPSR
sp|Q8WXI7|MUC16_HUMAN	TSSTEGNFTK
sp|Q8WXI7|MUC16_HUMAN	ATSSTSVTNSTGSALPK
sp|P06731|CEAM5_HUMAN	TLTLFNVTR
sp|P06731|CEAM5_HUMAN	NSGLYTCQANNSASGHSR
sp|P06731|CEAM5_HUMAN	AYVCGIQNSVSANR
sp|P15309|PPAP_HUMAN	FLNESYK
sp|Q15063|POSTN_HUMAN	EVNDTLLVNELK
sp|P07288|KLK3_HUMAN	NKSVILLGR
sp|Q13421|MSLN_HUMAN	WNVTSLETLK
sp|Q13421|MSLN_HUMAN	LAFQNMNGSEYFVK
sp|Q3SZR3|A1AG_BOVIN	CVYNCSFIK
sp|Q3SZR3|A1AG_BOVIN	TFMLAASWNGTK
sp|Q3SZR3|A1AG_BOVIN	TFMLAASWNGTK
sp|Q58D62|FETUB_BOVINFetuin-BOS=BostaurusGN=FETUBPE=2SV=1	GENATVNQRPANPSK
iRT-C18	LGGNEQVTR
iRT-C18	GAGSSEPVTGLDAK
iRT-C18	VEATFGVDESNAK
iRT-C18	YILAGVENSK
iRT-C18	TPVISGGPYEYR
iRT-C18	TPVITGAPYEYR
iRT-C18	DGLDAASYYAPVR
iRT-C18	ADVTPADFSEWSK
iRT-C18	GTFIIDPGGVIR
iRT-C18	GTFIIDPAAVIR
iRT-C18	LFLQFGAQGSPFLK

## Sheet: Table S4
Table S4: Peptide isolation list for PRM measurements of glycocapture.
Protein Name	Protein Description	Peptide Sequence	Modified Sequence	Isotope Label Type	Precursor Mz
sp|Q9BXN1|ASPN_HUMAN	Asporin OS=Homo sapiens GN=ASPN PE=1 SV=2	ITDIENGSLANIPR	ITDIEN[+1]GSLANIPR	light	757.396
sp|O75882|ATRN_HUMAN	Attractin OS=Homo sapiens GN=ATRN PE=1 SV=2	IDSTGNVTNELR	IDSTGN[+1]VTNELR	light	660.326
sp|O75882|ATRN_HUMAN	Attractin OS=Homo sapiens GN=ATRN PE=1 SV=2	NHSCSEGQISIFR	N[+1]HSC[+57]SEGQISIFR	light	768.349
sp|O75882|ATRN_HUMAN	Attractin OS=Homo sapiens GN=ATRN PE=1 SV=2	CINQSICEK	C[+57]IN[+1]QSIC[+57]EK	light	576.755
sp|P43251|BTD_HUMAN	Biotinidase OS=Homo sapiens GN=BTD PE=1 SV=2	FNDTEVLQR	FN[+1]DTEVLQR	light	561.775
sp|P43251|BTD_HUMAN	Biotinidase OS=Homo sapiens GN=BTD PE=1 SV=2	YQFNTNVVFSNNGTLVDR	YQFNTNVVFSNN[+1]GTLVDR	light	697.004
sp|P43251|BTD_HUMAN	Biotinidase OS=Homo sapiens GN=BTD PE=1 SV=2	NPVGLIGAENATGETDPSHSK	NPVGLIGAEN[+1]ATGETDPSHSK	light	699.003
sp|Q9BY67|CADM1_HUMAN	Cell adhesion molecule 1 OS=Homo sapiens GN=CADM1 PE=1 SV=2	DVTVIEGEVATISCQVNK	DVTVIEGEVATISC[+57]QVN[+1]K	light	981.988
sp|Q9BY67|CADM1_HUMAN	Cell adhesion molecule 1 OS=Homo sapiens GN=CADM1 PE=1 SV=2	FQLLNFSSSELK	FQLLN[+1]FSSSELK	light	707.367
sp|Q9BY67|CADM1_HUMAN	Cell adhesion molecule 1 OS=Homo sapiens GN=CADM1 PE=1 SV=2	VSLTNVSISDEGR	VSLTN[+1]VSISDEGR	light	689.346
sp|P08603|CFAH_HUMAN	Complement factor H OS=Homo sapiens GN=CFH PE=1 SV=4	SPDVINGSPISQK	SPDVIN[+1]GSPISQK	light	671.846
sp|P08603|CFAH_HUMAN	Complement factor H OS=Homo sapiens GN=CFH PE=1 SV=4	IPCSQPPQIEHGTINSSR	IPC[+57]SQPPQIEHGTIN[+1]SSR	light	674.662
sp|P00450|CERU_HUMAN	Ceruloplasmin OS=Homo sapiens GN=CP PE=1 SV=1	EHEGAIYPDNTTDFQR	EHEGAIYPDN[+1]TTDFQR	light	947.416
sp|P00450|CERU_HUMAN	Ceruloplasmin OS=Homo sapiens GN=CP PE=1 SV=1	AGLQAFFQVQECNK	AGLQAFFQVQEC[+57]N[+1]K	light	547.596
sp|P00450|CERU_HUMAN	Ceruloplasmin OS=Homo sapiens GN=CP PE=1 SV=1	ENLTAPGSDSAVFFEQGTTR	EN[+1]LTAPGSDSAVFFEQGTTR	light	709.999
sp|P07339|CATD_HUMAN	Cathepsin D OS=Homo sapiens GN=CTSD PE=1 SV=1	GSLSYLNVTR	GSLSYLN[+1]VTR	light	555.793
sp|P07339|CATD_HUMAN	Cathepsin D OS=Homo sapiens GN=CTSD PE=1 SV=1	GSLSYLNVTR	GSLSYLNVTR[+10]	heavy	560.797
sp|Q16610|ECM1_HUMAN	Extracellular matrix protein 1 OS=Homo sapiens GN=ECM1 PE=1 SV=2	QGNNHTCTWK	QGNN[+1]HTC[+57]TWK	light	416.18
sp|Q16610|ECM1_HUMAN	Extracellular matrix protein 1 OS=Homo sapiens GN=ECM1 PE=1 SV=2	GQGEQGSTGGTNISSTSEPK	GQGEQGSTGGTN[+1]ISSTSEPK	light	961.932
sp|P02751|FINC_HUMAN	Fibronectin OS=Homo sapiens GN=FN1 PE=1 SV=4	DQCIVDDITYNVNDTFHK	DQC[+57]IVDDITYNVN[+1]DTFHK	light	733.328
sp|P02751|FINC_HUMAN	Fibronectin OS=Homo sapiens GN=FN1 PE=1 SV=4	LDAPTNLQFVNETDSTVLVR	LDAPTNLQFVN[+1]ETDSTVLVR	light	745.05
sp|Q6P9A2|GLT18_HUMAN	Polypeptide N-acetylgalactosaminyltransferase 18 OS=Homo sapiens GN=GALNT18 PE=2 SV=2	EIILVDDNSSNEELK	EIILVDDN[+1]SSNEELK	light	859.92
sp|Q6P9A2|GLT18_HUMAN	Polypeptide N-acetylgalactosaminyltransferase 18 OS=Homo sapiens GN=GALNT18 PE=2 SV=2	LENSTAPIR	LEN[+1]STAPIR	light	501.267
sp|Q8NBJ4|GOLM1_HUMAN	Golgi membrane protein 1 OS=Homo sapiens GN=GOLM1 PE=1 SV=1	AVLVNNITTGER	AVLVNN[+1]ITTGER	light	644.349
sp|Q8NBJ4|GOLM1_HUMAN	Golgi membrane protein 1 OS=Homo sapiens GN=GOLM1 PE=1 SV=1	LQQDVLQFQKNQTNLER	LQQDVLQFQKN[+1]QTNLER	light	701.699
sp|Q9Y4L1|HYOU1_HUMAN	Hypoxia up-regulated protein 1 OS=Homo sapiens GN=HYOU1 PE=1 SV=1	VFGSQNLTTVK	VFGSQN[+1]LTTVK	light	597.822
sp|Q9Y4L1|HYOU1_HUMAN	Hypoxia up-regulated protein 1 OS=Homo sapiens GN=HYOU1 PE=1 SV=1	VFGSQNLTTVK	VFGSQNLTTVK[+8]	heavy	601.829
sp|Q9Y4L1|HYOU1_HUMAN	Hypoxia up-regulated protein 1 OS=Homo sapiens GN=HYOU1 PE=1 SV=1	VINETWAWK	VIN[+1]ETWAWK	light	574.293
sp|Q9Y4L1|HYOU1_HUMAN	Hypoxia up-regulated protein 1 OS=Homo sapiens GN=HYOU1 PE=1 SV=1	VINETWAWK	VINETWAWK[+8]	heavy	578.3
sp|Q9Y4L1|HYOU1_HUMAN	Hypoxia up-regulated protein 1 OS=Homo sapiens GN=HYOU1 PE=1 SV=1	AEPPLNASASDQGEK	AEPPLN[+1]ASASDQGEK	light	757.852
sp|Q9Y4L1|HYOU1_HUMAN	Hypoxia up-regulated protein 1 OS=Homo sapiens GN=HYOU1 PE=1 SV=1	AEPPLNASASDQGEK	AEPPLNASASDQGEK[+8]	heavy	761.859
sp|P05362|ICAM1_HUMAN	Intercellular adhesion molecule 1 OS=Homo sapiens GN=ICAM1 PE=1 SV=2	ANLTVVLLR	AN[+1]LTVVLLR	light	500.313
sp|P05362|ICAM1_HUMAN	Intercellular adhesion molecule 1 OS=Homo sapiens GN=ICAM1 PE=1 SV=2	DHHGANFSCR	DHHGAN[+1]FSC[+57]R	light	601.244
sp|P05362|ICAM1_HUMAN	Intercellular adhesion molecule 1 OS=Homo sapiens GN=ICAM1 PE=1 SV=2	LNPTVTYGNDSFSAK	LN[+1]PTVTYGN[+1]DSFSAK	light	808.378
sp|P32004|L1CAM_HUMAN	Neural cell adhesion molecule L1 OS=Homo sapiens GN=L1CAM PE=1 SV=2	FFPYANGTLGIR	FFPYAN[+1]GTLGIR	light	678.851
sp|P32004|L1CAM_HUMAN	Neural cell adhesion molecule L1 OS=Homo sapiens GN=L1CAM PE=1 SV=2	DLQANDTGR	DLQAN[+1]DTGR	light	495.728
sp|P32004|L1CAM_HUMAN	Neural cell adhesion molecule L1 OS=Homo sapiens GN=L1CAM PE=1 SV=2	VPGNQTSTTLK	VPGN[+1]QTSTTLK	light	573.804
sp|Q08380|LG3BP_HUMAN	Galectin-3-binding protein OS=Homo sapiens GN=LGALS3BP PE=1 SV=1	ALGFENATQALGR	ALGFEN[+1]ATQALGR	light	450.233
sp|Q08380|LG3BP_HUMAN	Galectin-3-binding protein OS=Homo sapiens GN=LGALS3BP PE=1 SV=1	DAGVVCTNETR	DAGVVC[+57]TN[+1]ETR	light	611.772
sp|Q08380|LG3BP_HUMAN	Galectin-3-binding protein OS=Homo sapiens GN=LGALS3BP PE=1 SV=1	GLNLTEDTYKPR	GLN[+1]LTEDTYKPR	light	704.359
sp|Q08380|LG3BP_HUMAN	Galectin-3-binding protein OS=Homo sapiens GN=LGALS3BP PE=1 SV=1	GLNLTEDTYKPR	GLN[+1]LTEDTYKPR	light	469.909
sp|Q08380|LG3BP_HUMAN	Galectin-3-binding protein OS=Homo sapiens GN=LGALS3BP PE=1 SV=1	AAIPSALDTNSSK	AAIPSALDTN[+1]SSK	light	638.325
sp|Q07954|LRP1_HUMAN	Prolow-density lipoprotein receptor-related protein 1 OS=Homo sapiens GN=LRP1 PE=1 SV=2	FNSTEYQVVTR	FN[+1]STEYQVVTR	light	448.886
sp|Q07954|LRP1_HUMAN	Prolow-density lipoprotein receptor-related protein 1 OS=Homo sapiens GN=LRP1 PE=1 SV=2	WTGHNVTVVQR	WTGHN[+1]VTVVQR	light	649.336
sp|Q07954|LRP1_HUMAN	Prolow-density lipoprotein receptor-related protein 1 OS=Homo sapiens GN=LRP1 PE=1 SV=2	LNGTDPIVAADSK	LN[+1]GTDPIVAADSK	light	434.558
sp|P08473|NEP_HUMAN	Neprilysin OS=Homo sapiens GN=MME PE=1 SV=2	SCINESAIDSR	SC[+57]IN[+1]ESAIDSR	light	626.777
sp|P08473|NEP_HUMAN	Neprilysin OS=Homo sapiens GN=MME PE=1 SV=2	EIANATAKPEDR	EIAN[+1]ATAKPEDR	light	658.328
sp|P13591|NCAM1_HUMAN	Neural cell adhesion molecule 1 OS=Homo sapiens GN=NCAM1 PE=1 SV=3	TSTRNISSEEK	TSTRN[+1]ISSEEK	light	626.804
sp|P13591|NCAM1_HUMAN	Neural cell adhesion molecule 1 OS=Homo sapiens GN=NCAM1 PE=1 SV=3	DGQLLPSSNYSNIK	DGQLLPSSN[+1]YSNIK	light	768.881
sp|P13591|NCAM1_HUMAN	Neural cell adhesion molecule 1 OS=Homo sapiens GN=NCAM1 PE=1 SV=3	HTEPNETTPLTEPEK	HTEPN[+1]ETTPLTEPEK	light	862.405
sp|Q6UX06|OLFM4_HUMAN	Olfactomedin-4 OS=Homo sapiens GN=OLFM4 PE=1 SV=1	SLGSGGSVSQLFSNFTGSVDDR	SLGSGGSVSQLFSN[+1]FTGSVDDR	light	740.013
sp|Q6UX06|OLFM4_HUMAN	Olfactomedin-4 OS=Homo sapiens GN=OLFM4 PE=1 SV=1	SLGSGGSVSQLFSNFTGSVDDR	SLGSGGSVSQLFSNFTGSVDDR[+10]	heavy	743.35
sp|Q6UX06|OLFM4_HUMAN	Olfactomedin-4 OS=Homo sapiens GN=OLFM4 PE=1 SV=1	LLNLTVR	LLN[+1]LTVR	light	415.261
sp|Q6UX06|OLFM4_HUMAN	Olfactomedin-4 OS=Homo sapiens GN=OLFM4 PE=1 SV=1	LLNLTVR	LLN[+1]LTVR[+10]	heavy	420.265
sp|Q6UX06|OLFM4_HUMAN	Olfactomedin-4 OS=Homo sapiens GN=OLFM4 PE=1 SV=1	VNLTTNTIAVTQTLPNAAYNNR	VN[+1]LTTNTIAVTQTLPNAAYNNR	light	1195.62
sp|Q6UX06|OLFM4_HUMAN	Olfactomedin-4 OS=Homo sapiens GN=OLFM4 PE=1 SV=1	VNLTTNTIAVTQTLPNAAYNNR	VN[+1]LTTNTIAVTQTLPNAAYNNR[+10]	heavy	1200.62
sp|Q6UX06|OLFM4_HUMAN	Olfactomedin-4 OS=Homo sapiens GN=OLFM4 PE=1 SV=1	VNLTTNTIAVTQTLPNAAYNNR	VN[+1]LTTNTIAVTQTLPNAAYNNR	light	797.415
sp|Q6UX06|OLFM4_HUMAN	Olfactomedin-4 OS=Homo sapiens GN=OLFM4 PE=1 SV=1	VNLTTNTIAVTQTLPNAAYNNR	VN[+1]LTTNTIAVTQTLPNAAYNNR[+10]	heavy	800.751
sp|Q6UX06|OLFM4_HUMAN	Olfactomedin-4 OS=Homo sapiens GN=OLFM4 PE=1 SV=1	LNDTTLQVLNTWYTK	LN[+1]DTTLQVLNTWYTK	light	604.312
sp|Q6UX06|OLFM4_HUMAN	Olfactomedin-4 OS=Homo sapiens GN=OLFM4 PE=1 SV=1	LNDTTLQVLNTWYTK	LN[+1]DTTLQVLNTWYTK[+8]	heavy	606.984
sp|O15031|PLXB2_HUMAN	Plexin-B2 OS=Homo sapiens GN=PLXNB2 PE=1 SV=3	ALSNISLR	ALSN[+1]ISLR	light	437.753
sp|P02787|TRFE_HUMAN	Serotransferrin OS=Homo sapiens GN=TF PE=1 SV=3	CGLVPVLAENYNK	C[+57]GLVPVLAENYN[+1]K	light	493.25
sp|P02787|TRFE_HUMAN	Serotransferrin OS=Homo sapiens GN=TF PE=1 SV=3	QQQHLFGSNVTDCSGNFCLFR	QQQHLFGSN[+1]VTDC[+57]SGNFC[+57]LFR	light	839.374
sp|P04004|VTNC_HUMAN	Vitronectin OS=Homo sapiens GN=VTN PE=1 SV=1	NNATVHEQVGGPSLTSDLQAQSK	NN[+1]ATVHEQVGGPSLTSDLQAQSK	light	794.723
sp|P04004|VTNC_HUMAN	Vitronectin OS=Homo sapiens GN=VTN PE=1 SV=1	NGSLFAFR	N[+1]GSLFAFR	light	456.732
sp|P04004|VTNC_HUMAN	Vitronectin OS=Homo sapiens GN=VTN PE=1 SV=1	NISDGFDGIPDNVDAALALPAHSYSGR	N[+1]ISDGFDGIPDNVDAALALPAHSYSGR	light	1387.16
sp|P04004|VTNC_HUMAN	Vitronectin OS=Homo sapiens GN=VTN PE=1 SV=1	NISDGFDGIPDNVDAALALPAHSYSGR	N[+1]ISDGFDGIPDNVDAALALPAHSYSGR	light	925.107
sp|P13688|CEAM1_HUMAN	Carcinoembryonic antigen-related cell adhesion molecule 1 OS=Homo sapiens GN=CEACAM1 PE=1 SV=2	LQLSNGNR	LQLSNGN[+1]R	light	451.738
sp|P13688|CEAM1_HUMAN	Carcinoembryonic antigen-related cell adhesion molecule 1 OS=Homo sapiens GN=CEACAM1 PE=1 SV=2	DSVNLTCSTNDTGISIR	DSVN[+1]LTC[+57]STN[+1]DTGISIR	light	927.923
sp|P13688|CEAM1_HUMAN	Carcinoembryonic antigen-related cell adhesion molecule 1 OS=Homo sapiens GN=CEACAM1 PE=1 SV=2	NQSLPSSER	N[+1]QSLPSSER	light	509.744
sp|P13688|CEAM1_HUMAN	Carcinoembryonic antigen-related cell adhesion molecule 1 OS=Homo sapiens GN=CEACAM1 PE=1 SV=2	LSQGNTTLSINPVK	LSQGN[+1]TTLSINPVK	light	736.901
sp|P14384|CBPM_HUMAN	Carboxypeptidase M OS=Homo sapiens GN=CPM PE=1 SV=2	TVAQNYSSVTHLHSIGK	TVAQN[+1]YSSVTHLHSIGK	light	614.983
sp|P14384|CBPM_HUMAN	Carboxypeptidase M OS=Homo sapiens GN=CPM PE=1 SV=2	DPEITNLINSTR	DPEITNLIN[+1]STR	light	687.349
sp|P14384|CBPM_HUMAN	Carboxypeptidase M OS=Homo sapiens GN=CPM PE=1 SV=2	NFPDAFEYNNVSR	NFPDAFEYNN[+1]VSR	light	525.235
sp|P42702|LIFR_HUMAN	Leukemia inhibitory factor receptor OS=Homo sapiens GN=LIFR PE=1 SV=1	GTDYEVCIENR	GTDYEVC[+57]IEN[+1]R	light	678.79
sp|P42702|LIFR_HUMAN	Leukemia inhibitory factor receptor OS=Homo sapiens GN=LIFR PE=1 SV=1	LVTHNTTLNGK	LVTHN[+1]TTLNGK	light	599.825
sp|P42702|LIFR_HUMAN	Leukemia inhibitory factor receptor OS=Homo sapiens GN=LIFR PE=1 SV=1	SQSTILVNITEK	SQSTILVN[+1]ITEK	light	445.245
sp|P42702|LIFR_HUMAN	Leukemia inhibitory factor receptor OS=Homo sapiens GN=LIFR PE=1 SV=1	GVENSSYLVALDK	GVEN[+1]SSYLVALDK	light	698.354
sp|P42702|LIFR_HUMAN	Leukemia inhibitory factor receptor OS=Homo sapiens GN=LIFR PE=1 SV=1	GVENSSYLVALDK	GVEN[+1]SSYLVALDK	light	465.905
sp|P51884|LUM_HUMAN	Lumican OS=Homo sapiens GN=LUM PE=1 SV=2	KLHINHNNLTESVGPLPK	KLHINHNN[+1]LTESVGPLPK	light	1006.55
sp|P51884|LUM_HUMAN	Lumican OS=Homo sapiens GN=LUM PE=1 SV=2	LGSFEGLVNLTFIHLQHNR	LGSFEGLVN[+1]LTFIHLQHNR	light	732.724
sp|P51884|LUM_HUMAN	Lumican OS=Homo sapiens GN=LUM PE=1 SV=2	GLVNLTFIHLQHNR	GLVN[+1]LTFIHLQHNR	light	831.957
sp|P01833|PIGR_HUMAN	Polymeric immunoglobulin receptor OS=Homo sapiens GN=PIGR PE=1 SV=4	ANLTNFPENGTFVVNIAQLSQDDSGR	AN[+1]LTNFPEN[+1]GTFVVNIAQLSQDDSGR	light	937.114
sp|P01833|PIGR_HUMAN	Polymeric immunoglobulin receptor OS=Homo sapiens GN=PIGR PE=1 SV=4	ANLTNFPENGTFVVNIAQLSQDDSGR	AN[+1]LTNFPEN[+1]GTFVVNIAQLSQDDSGR	light	703.087
sp|P01833|PIGR_HUMAN	Polymeric immunoglobulin receptor OS=Homo sapiens GN=PIGR PE=1 SV=4	QIGLYPVLVIDSSGYVNPNYTGR	QIGLYPVLVIDSSGYVNPN[+1]YTGR	light	842.767
sp|P01833|PIGR_HUMAN	Polymeric immunoglobulin receptor OS=Homo sapiens GN=PIGR PE=1 SV=4	VPGNVTAVLGETLK	VPGN[+1]VTAVLGETLK	light	699.896
sp|P07996|TSP1_HUMAN	Thrombospondin-1 OS=Homo sapiens GN=THBS1 PE=1 SV=2	GCSSSTSVLLTLDNNVVNGSSPAIR	GC[+57]SSSTSVLLTLDNNVVN[+1]GSSPAIR	light	850.422
sp|P07996|TSP1_HUMAN	Thrombospondin-1 OS=Homo sapiens GN=THBS1 PE=1 SV=2	VVNSTTGPGEHLR	VVN[+1]STTGPGEHLR	light	684.349
sp|P01033|TIMP1_HUMAN	Metalloproteinase inhibitor 1 OS=Homo sapiens GN=TIMP1 PE=1 SV=1	FVGTPEVNQTTLYQR	FVGTPEVN[+1]QTTLYQR	light	585.297
sp|P25311|ZA2G_HUMAN	Zinc-alpha-2-glycoprotein OS=Homo sapiens GN=AZGP1 PE=1 SV=2	DIVEYYNDSNGSHVLQGR	DIVEYYN[+1]DSN[+1]GSHVLQGR	light	1034.47
sp|P25311|ZA2G_HUMAN	Zinc-alpha-2-glycoprotein OS=Homo sapiens GN=AZGP1 PE=1 SV=2	DIVEYYNDSNGSHVLQGR	DIVEYYN[+1]DSN[+1]GSHVLQGR	light	689.98
sp|P25311|ZA2G_HUMAN	Zinc-alpha-2-glycoprotein OS=Homo sapiens GN=AZGP1 PE=1 SV=2	FGCEIENNR	FGC[+57]EIENN[+1]R	light	570.243
sp|P21810|PGS1_HUMAN	Biglycan OS=Homo sapiens GN=BGN PE=1 SV=2	LLQVVYLHSNNITK	LLQVVYLHSNN[+1]ITK	light	821.962
sp|P02452|CO1A1_HUMAN	Collagen alpha-1(I) chain OS=Homo sapiens GN=COL1A1 PE=1 SV=5	LMSTEASQNITYHCK	LM[+16]STEASQN[+1]ITYHC[+57]K	light	900.401
sp|P02452|CO1A1_HUMAN	Collagen alpha-1(I) chain OS=Homo sapiens GN=COL1A1 PE=1 SV=5	LMSTEASQNITYHCK	LM[+16]STEASQN[+1]ITYHC[+57]K	light	600.603
sp|P02452|CO1A1_HUMAN	Collagen alpha-1(I) chain OS=Homo sapiens GN=COL1A1 PE=1 SV=5	LMSTEASQNITYHCK	LMSTEASQN[+1]ITYHC[+57]K	light	892.403
sp|P02452|CO1A1_HUMAN	Collagen alpha-1(I) chain OS=Homo sapiens GN=COL1A1 PE=1 SV=5	LMSTEASQNITYHCK	LMSTEASQN[+1]ITYHC[+57]K	light	595.271
sp|Q6FHJ7|SFRP4_HUMAN	Secreted frizzled-related protein 4 OS=Homo sapiens GN=SFRP4 PE=1 SV=2	NYSYVIHAK	N[+1]YSYVIHAK	light	548.277
sp|P20151|KLK2_HUMAN	Kallikrein-2 OS=Homo sapiens GN=KLK2 PE=2 SV=1	VPVSHSFPHPLYNMSLLK	VPVSHSFPHPLYN[+1]M[+16]SLLK	light	695.028
sp|P20151|KLK2_HUMAN	Kallikrein-2 OS=Homo sapiens GN=KLK2 PE=2 SV=1	VPVSHSFPHPLYNMSLLK	VPVSHSFPHPLYN[+1]MSLLK	light	689.696
sp|P12830|CADH1_HUMAN	Cadherin-1 OS=Homo sapiens GN=CDH1 PE=1 SV=3	VTLNTVGHHHRPPPHQASVSGIQAELLTFPNSSPGLR	VTLNTVGHHHRPPPHQASVSGIQAELLTFPN[+1]SSPGLR	light	1318.36
sp|P54108|CRIS3_HUMAN	Cysteine-rich secretory protein 3 OS=Homo sapiens GN=CRISP3 PE=1 SV=1	DSCKASCNCSNSIY	DSC[+57]KASC[+57]N[+1]C[+57]SNSIY	light	833.811
sp|P54108|CRIS3_HUMAN	Cysteine-rich secretory protein 3 OS=Homo sapiens GN=CRISP3 PE=1 SV=1	ASCNCSNSIY	ASC[+57]N[+1]C[+57]SNSIY	light	588.718
sp|P05981|HEPS_HUMAN	Serine protease hepsin OS=Homo sapiens GN=HPN PE=1 SV=1	TAGANGTSGFFCVDEGR	TAGAN[+1]GTSGFFC[+57]VDEGR	light	873.873
sp|P05231|IL6_HUMAN	Interleukin-6 OS=Homo sapiens GN=IL6 PE=1 SV=1	NLDAITTPDPTTNASLLTK	NLDAITTPDPTTN[+1]ASLLTK	light	663.013
sp|Q9UBX7|KLK11_HUMAN	Kallikrein-11 OS=Homo sapiens GN=KLK11 PE=1 SV=2	TATESFPHPGFNNSLPNK	TATESFPHPGFN[+1]NSLPNK	light	653.646
sp|Q9UBX7|KLK11_HUMAN	Kallikrein-11 OS=Homo sapiens GN=KLK11 PE=1 SV=2	CANITIIEHQK	C[+57]AN[+1]ITIIEHQK	light	664.337
sp|Q9UBX7|KLK11_HUMAN	Kallikrein-11 OS=Homo sapiens GN=KLK11 PE=1 SV=2	CENAYPGNITDTMVCASVQEGGK	C[+57]ENAYPGN[+1]ITDTMVC[+57]ASVQEGGK	light	834.691
sp|Q9UBX7|KLK11_HUMAN	Kallikrein-11 OS=Homo sapiens GN=KLK11 PE=1 SV=2	CENAYPGNITDTMVCASVQEGGK	C[+57]ENAYPGN[+1]ITDTM[+16]VC[+57]ASVQEGGK	light	840.023
sp|P00749|UROK_HUMAN	Urokinase-type plasminogen activator OS=Homo sapiens GN=PLAU PE=1 SV=2	ENSTDYLYPEQLK	EN[+1]STDYLYPEQLK	light	800.872
sp|O43653|PSCA_HUMAN	Prostate stem cell antigen OS=Homo sapiens GN=PSCA PE=1 SV=1	AQVSNEDCLQVENCTQLGEQCWTAR	AQVSNEDC[+57]LQVEN[+1]C[+57]TQLGEQC[+57]WTAR	light	999.764
sp|O43653|PSCA_HUMAN	Prostate stem cell antigen OS=Homo sapiens GN=PSCA PE=1 SV=1	AQVSNEDCLQVENCTQLGEQCWTAR	AQVSNEDC[+57]LQVEN[+1]C[+57]TQLGEQC[+57]WTAR	light	750.075
sp|Q04609|FOLH1_HUMAN	Glutamate carboxypeptidase 2 OS=Homo sapiens GN=FOLH1 PE=1 SV=1	SSNEATNITPK	SSNEATN[+1]ITPK	light	581.783
sp|Q04609|FOLH1_HUMAN	Glutamate carboxypeptidase 2 OS=Homo sapiens GN=FOLH1 PE=1 SV=1	VPYNVGPGFTGNFSTQK	VPYNVGPGFTGN[+1]FSTQK	light	605.297
sp|Q04609|FOLH1_HUMAN	Glutamate carboxypeptidase 2 OS=Homo sapiens GN=FOLH1 PE=1 SV=1	NFTEIASK	N[+1]FTEIASK	light	455.729
sp|P08253|MMP2_HUMAN	72 kDa type IV collagenase OS=Homo sapiens GN=MMP2 PE=1 SV=2	VDAAFNWSK	VDAAFN[+1]WSK	light	519.748
sp|P08253|MMP2_HUMAN	72 kDa type IV collagenase OS=Homo sapiens GN=MMP2 PE=1 SV=2	LENQSLK	LEN[+1]QSLK	light	416.724
sp|Q02083|NAAA_HUMAN	N-acylethanolamine-hydrolyzing acid amidase OS=Homo sapiens GN=NAAA PE=1 SV=3	FNVSLDSVPELR	FN[+1]VSLDSVPELR	light	688.856
sp|Q13308|PTK7_HUMAN	Inactive tyrosine-protein kinase 7 OS=Homo sapiens GN=PTK7 PE=1 SV=2	SANASFNIK	SAN[+1]ASFNIK	light	476.74
sp|Q13308|PTK7_HUMAN	Inactive tyrosine-protein kinase 7 OS=Homo sapiens GN=PTK7 PE=1 SV=2	DGTPLSDGQSNHTVSSK	DGTPLSDGQSN[+1]HTVSSK	light	577.599
sp|Q13308|PTK7_HUMAN	Inactive tyrosine-protein kinase 7 OS=Homo sapiens GN=PTK7 PE=1 SV=2	QDVNITVATVPSWLK	QDVN[+1]ITVATVPSWLK	light	557.97
sp|P14780|MMP9_HUMAN	Matrix metalloproteinase-9 OS=Homo sapiens GN=MMP9 PE=1 SV=3	TNLTDR	TN[+1]LTDR	light	360.68
sp|P14780|MMP9_HUMAN	Matrix metalloproteinase-9 OS=Homo sapiens GN=MMP9 PE=1 SV=3	WHHHNITYWIQNYSEDLPR	WHHHN[+1]ITYWIQN[+1]YSEDLPR	light	837.721
sp|Q8WXI7|MUC16_HUMAN	Mucin-16 OS=Homo sapiens GN=MUC16 PE=1 SV=2	TSPSLSPQVNGTPSR	TSPSLSPQVN[+1]GTPSR	light	764.884
sp|Q8WXI7|MUC16_HUMAN	Mucin-16 OS=Homo sapiens GN=MUC16 PE=1 SV=2	TSSTEGNFTK	TSSTEGN[+1]FTK	light	536.743
sp|Q8WXI7|MUC16_HUMAN	Mucin-16 OS=Homo sapiens GN=MUC16 PE=1 SV=2	ATSSTSVTNSTGSALPK	ATSSTSVTN[+1]STGSALPK	light	805.399
sp|P06731|CEAM5_HUMAN	Carcinoembryonic antigen-related cell adhesion molecule 5 OS=Homo sapiens GN=CEACAM5 PE=1 SV=3	TLTLFNVTR	TLTLFN[+1]VTR	light	533.301
sp|P06731|CEAM5_HUMAN	Carcinoembryonic antigen-related cell adhesion molecule 5 OS=Homo sapiens GN=CEACAM5 PE=1 SV=3	NSGLYTCQANNSASGHSR	NSGLYTC[+57]QAN[+1]NSASGHSR	light	642.278
sp|P06731|CEAM5_HUMAN	Carcinoembryonic antigen-related cell adhesion molecule 5 OS=Homo sapiens GN=CEACAM5 PE=1 SV=3	AYVCGIQNSVSANR	AYVC[+57]GIQNSVSAN[+1]R	light	770.365
sp|P15309|PPAP_HUMAN	Prostatic acid phosphatase OS=Homo sapiens GN=ACPP PE=1 SV=3	FLNESYK	FLN[+1]ESYK	light	451.219
sp|Q15063|POSTN_HUMAN	Periostin OS=Homo sapiens GN=POSTN PE=1 SV=2	EVNDTLLVNELK	EVN[+1]DTLLVNELK	light	694.369
sp|P07288|KLK3_HUMAN	Prostate-specific antigen OS=Homo sapiens GN=KLK3 PE=1 SV=2	NKSVILLGR	N[+1]KSVILLGR	light	500.811
sp|Q13421|MSLN_HUMAN	Mesothelin OS=Homo sapiens GN=MSLN PE=1 SV=2	WNVTSLETLK	WN[+1]VTSLETLK	light	596.316
sp|Q13421|MSLN_HUMAN	Mesothelin OS=Homo sapiens GN=MSLN PE=1 SV=2	LAFQNMNGSEYFVK	LAFQNM[+16]N[+1]GSEYFVK	light	832.885
sp|Q13421|MSLN_HUMAN	Mesothelin OS=Homo sapiens GN=MSLN PE=1 SV=2	LAFQNMNGSEYFVK	LAFQNMN[+1]GSEYFVK	light	824.887
sp|Q13421|MSLN_HUMAN	Mesothelin OS=Homo sapiens GN=MSLN PE=1 SV=2	LAFQNMNGSEYFVK	LAFQNMN[+1]GSEYFVK	light	550.261
sp|Q3SZR3|A1AG_BOVIN	Alpha-1-acid glycoprotein OS=Bos taurus GN=ORM1 PE=2 SV=1	CVYNCSFIK	C[+57]VYN[+1]C[+57]SFIK	light	596.262
sp|Q3SZR3|A1AG_BOVIN	Alpha-1-acid glycoprotein OS=Bos taurus GN=ORM1 PE=2 SV=1	TFMLAASWNGTK	TFMLAASWN[+1]GTK	light	664.321
sp|Q3SZR3|A1AG_BOVIN	Alpha-1-acid glycoprotein OS=Bos taurus GN=ORM1 PE=2 SV=1	TFMLAASWNGTK	TFM[+16]LAASWN[+1]GTK	light	672.319
sp|Q58D62|FETUB_BOVINFetuin-BOS=BostaurusGN=FETUBPE=2SV=1	Fetuin-BOS=BostaurusGN=FETUBPE=2SV=1	GENATVNQRPANPSK	GEN[+1]ATVNQRPANPSK	light	528.597
iRT-C18	Standard Peptides	LGGNEQVTR	LGGNEQVTR	light	487.257
iRT-C18	Standard Peptides	GAGSSEPVTGLDAK	GAGSSEPVTGLDAK	light	644.823
iRT-C18	Standard Peptides	VEATFGVDESNAK	VEATFGVDESNAK	light	683.828
iRT-C18	Standard Peptides	YILAGVENSK	YILAGVENSK	light	547.298
iRT-C18	Standard Peptides	TPVISGGPYEYR	TPVISGGPYEYR	light	669.838
iRT-C18	Standard Peptides	TPVITGAPYEYR	TPVITGAPYEYR	light	683.854
iRT-C18	Standard Peptides	DGLDAASYYAPVR	DGLDAASYYAPVR	light	699.338
iRT-C18	Standard Peptides	ADVTPADFSEWSK	ADVTPADFSEWSK	light	726.836
iRT-C18	Standard Peptides	GTFIIDPGGVIR	GTFIIDPGGVIR	light	622.854
iRT-C18	Standard Peptides	GTFIIDPAAVIR	GTFIIDPAAVIR	light	636.869
iRT-C18	Standard Peptides	LFLQFGAQGSPFLK	LFLQFGAQGSPFLK	light	776.93

## Sheet: Table S5
Table S5: Antibody affinities of generated ELISA sandwich pairs.
Antibodie affinities of generated pairs.
Protein	Antibody	Type	KD (M)	kon (1/M)	kdis (1/s)
FN1	1-2-2	capture	6.03e-10	286000	0.000172
FN1	27-5-4	detection	1.57e-08	89400	0.00141
VTN	27-10-5	capture	2.05e-09	269000	0.000553
VTN	97-4-4	detection	1.41e-10	909000	0.000128
Rate constants were calculated from the binding data, including on-rate (kon), off-rate (kdis), and equilibrium dissociation constant (KD).
KD= Koff/Kon

## Sheet: Table S6
Table S6: Dynamic range and precision of developed immunoassays.
Dynamic range and precision of developed immunoassays.
Analyte	LoD, ng/mL	LloQ, ng/mL	UloQ, ng/mL	Inter CV	Intra CV
FN1	nd.	4'800	1'140'000	5.7% (0.5 – 12.2%)	2.4% (0.2 – 7.1%)
VTN	nd.	4580	1'120’000	8.1% (2.9 – 12.6%)	2.6% (0.1 – 10.6%)
Abbreviations:
FN1: Fibronectin; VTN: Vitronectin; LoD: Limit of detection; LloQ: Lower limit of quantification; UloQ: Upper limit of quantification; CV: Coefficient of variation; nd.: not determined
(*) Inter CV was calculated by comparing duplicates measurements of 32 samples on 2 runs. Intra CV was defined by measuring 32 samples in 2 duplicates.

## Sheet: Table S7
Table S7. Clinical data of Hamburg cohort patients used for random forest classification.
Patient_ID	Year of operation	Age at diagnosis	prostate volume [ml]	tPSA	PSA_Dens	BX_GS	pT Status	pN Status	Ectomy_GS	NCCN_risk_group_Bx	Time_BCR_free_survival	Status_BCR
HH051	2011	70	60	11.5	0.191667	7a	pT2c	N0	7a	3	24.8	1
HH052	2011	72	80	8.85	0.110625	6	pT2c	NX	6	1	12.6	0
HH053	2011	60	62	18.11	0.292097	7b	pT3a	N0	8	3	24.4	1
HH054	2011	61	45	3.17	0.0704444	6	pT2c	NX	7b	1	24.4	0
HH055	2011	48	30	2.77	0.0923333	7a	pT2c	N0	7a	1	12.9	0
HH056	2011	58	32	0.53	0.0165625	7a	pT2c	N0	7a	1	12.9	0
HH057	2011	56	45	8.51	0.189111	6	pT2a	N0	6	2	25.1	0
HH060	2011	65	35	6.25	0.178571	6	pT2c	NX	7a	2	12.9	0
HH061	2011	75	44	4.06	0.0922727	6	pT2c	N0	7a	1	7.8	0
HH062	2011	66	28	3.98	0.142143	6	pT2c	N0	7a	1	25.6	1
HH063	2011	66	38	12.5	0.328947	6	pT3b	N1	8	3	28.6	1
HH064	2011	71	30	5.03	0.167667	7a	pT2c	N0	7a	3	12.9	0
HH065	2011	66	24	7.62	0.3175	6	pT2c	N0	7a	3	0	0
HH066	2011	64	26	2.37	0.0911538	7a	pT2c	N0	7a	3	13.7	0
HH067	2011	67	37	6.51	0.175946	8	pT3b	N0	9	4	25	1
HH068	2011	71	30	1.53	0.051	9	pT2c	N0	7a	4	12.8	0
HH069	2011	69	93	7.04	0.0756989	7a	pT3a	N0	7b	3	0	0
HH070	2011	58	34	3.33	0.0979412	7b	pT2c	N0	7a	3	12.7	0
HH071	2011	53	46	5.06	0.11	6	pT2c	N0	7a	1	24.9	0
HH073	2011	71	67	20.18	0.301194	8	pT3b	N0	9	4	22.4	1
HH074	2011	68	31	7.61	0.245484	7b	pT3a	N0	7b	3	12.7	0
HH075	2011	59	52	5.74	0.110385	7a	pT2c	N0	7a	3	24.9	0
HH076	2011	67	39	13.49	0.345897	7a	pT2c	N0	7b	3	24.9	0
HH077	2011	75	50	9.43	0.1886	9	pT3b	N0	9	4	12.7	0
HH078	2011	62	36	6.37	0.176944	7b	pT2c	N0	7a	3	0.4	0
HH079	2011	73	25	2.74	0.1096	7a	pT2c	N0	7a	3	24.9	0
HH082	2011	74	62	6.94	0.111935	6	pT3a	NX	7a	1	12.6	0
HH085	2011	69	25	7.64	0.3056	6	pT2c	N0	7a	2	24.8	0
HH087	2011	65	48	6.59	0.137292	8	pT2c	N0	7b	4	30.4	0
HH088	2011	64	29	4.55	0.156897	7b	pT2a	N0	7b	3	18.7	0
HH089	2011	61	40	4.8	0.12	6	pT2c	NX	6	1	25.3	0
HH090	2011	58	46	2.63	0.0571739	6	pT3b	NX	7b	1	12.5	0
HH091	2011	68	74	6.17	0.0833784	6	pT2c	NX	7a	1	12.5	0
HH092	2011	51	36	8.99	0.249722	6	pT2c	N0	7a	2	24.7	0
HH093	2011	58	55	11.05	0.200909	7a	pT2a	N0	6	3	12.5	0
HH096	2011	60	46	14.21	0.308913	8	pT3b	N0	8	4	24	1
HH098	2011	71	34	8.35	0.245588	7b	pT3a	N0	7a	3	24.7	0
HH099	2011	59	30	6.52	0.217333	7a	pT2c	N0	7a	3	12.4	0
HH100	2011	71	48	6.28	0.130833	7b	pT2c	N1	7a	3	24.6	1
HH202	2011	70	60	9.34	0.155667	7a	pT2c	N0	7a	3	24.8	1
HH203	2011	68	38	37.14	0.977368	8	pT3a	N1	9	4	28.3	1
HH204	2011	66	28	15.16	0.541429	6	pT3a	N0	7b	3	36.7	1
HH205	2011	71	48	5.14	0.107083	7a	pT3a	N0	7a	3	12.4	0
HH206	2011	71	56	5.76	0.102857	8	pT3b	N1	7b	4	21.4	1
HH207	2011	61	55	7.67	0.139455	6	pT2c	NX	7a	1	36.7	0
HH208	2011	62	85	3.8	0.0447059	6	pT2c	NX	6	1?	36.7	0
HH209	2011	63	45	4.06	0.0902222	7a	pT3a	N0	7a	3	24.6	0
HH210	2011	50	35	2.97	0.0848571	6	pT2a	NX	6	1	24.6	0
HH211	2011	62	28	2.79	0.0996429	7a	pT3a	N0	7a	3	36.7	0
HH212	2011	67	58	4.11	0.0708621	6	pT3a	N0	7a	1	37.8	0
HH214	2011	61	30	2.14	0.0713333	6	pT2c	NX	6	1	36.6	0
HH215	2011	58	24	3.45	0.14375	6	pT2c	NX	7a	1	36.6	0
HH216	2011	65	44	9.22	0.209545	6	pT2c	N0	7a	2	12.4	0
HH217	2011	61	37	5.67	0.153243	6	pT2c	NX	7a	2	24.6	0
HH218	2011	70	72	3.07	0.0426389	9	pT3b	N1	9	4	36.6	0
HH219	2011	61	54	3.97	0.0735185	6	pT2c	NX	7a	1	24.5	0
HH220	2011	61	25	1.73	0.0692	6	pT2c	NX	7a	1	36.5	0
HH221	2011	74	44	35.03	0.796136	7a	pT3a	N0	7b	4	36.5	1
HH222	2011	64	42	8.61	0.205	7b	pT3a	N0	7b	3	37.2	1
HH223	2011	67	35	3.1	0.0885714	7a	pT2c	N0	7a	3	36.5	0
HH224	2011	58	29	11.99	0.413448	7a	pT3a	N0	7a	3	24.5	0
HH225	2011	65	51	10.95	0.214706	6	pT2c	NX	7a	3	28.7	1
HH226	2011	75	50	4.39	0.0878	7a	pT3a	NX	7a	3	36.5	0
HH227	2011	64	40	4.24	0.106	8	pT2c	N0	6	4	36.5	0
HH228	2011	59	27	6.21	0.23	7a	pT3a	N0	7a	3	36.5	0
HH229	2011	52	45	4.08	0.0906667	6	pT2c	NX	7a	1	36.5	0
HH230	2011	68	70	12.28	0.175429	7a	pT2c	N0	7a	3	14.1	0
HH231	2011	50	24	6.94	0.289167	6	pT2a	N0	6	2	36.8	0
HH232	2011	75	55	5.32	0.0967273	6	pT2a	N0	7a	1	36.5	0
HH233	2011	52	24	2.23	0.0929167	7a	pT2c	N0	7a	3	36.5	0
HH234	2011	66	70	4.28	0.0611429	7a	pT2c	N0	7a	3	7.5	0
HH235	2011	61	78	16.92	0.216923	6	pT2c	NX	6	3	24.4	0
HH236	2011	67	21.3	5.65	0.265258	7a	pT2c	N0	7a	3	36.5	0
HH237	2011	68	62	20.49	0.330484	6	pT3a	NX	7b	4	13.1	0
HH238	2011	67	33	2.72	0.0824242	7b	pT2c	N0	7a	3	36.5	0
HH239	2011	58	24	1.84	0.0766667	7a	pT2c	N0	7a	3	36.5	0
HH240	2011	67	107	21.12	0.197383	8	pT3a	N0	7b	4	37.7	0
HH241	2011	59	38	2.54	0.0668421	6	pT2c	N0	7a	1	36.5	0
HH242	2011	68	49	1.59	0.032449	6	pT2c	NX	7a	2	36.4	0
HH243	2011	50	46	3.95	0.0858696	6	pT3a	NX	7a	1	24.4	0
HH244	2011	54	34	10.49	0.308529	6	pT2c	NX	7a	3	36.4	1
HH245	2011	67	10	5.94	0.594	7a	pT3a	N0	7a	3	14.1	0
HH247	2011	57	28	2.44	0.0871429	7a	pT3a	N0	7a	3	37.5	0
HH250	2011	59	30	1.13	0.0376667	7a	pT2c	N0	7a	3	36.4	0
HH251	2011	69	43	4.01	0.0932558	7a	pT2c	N0	7a	3	25.4	0
HH253	2011	66	33	6.81	0.206364	6	pT2c	N0	7a	2	25.4	0
HH254	2011	65	12	10.51	0.875833	7b	pT2c	N0	7a	3	25.3	0
HH255	2011	68	49	3.66	0.0746939	6	pT2c	NX	6	1	25.3	0
HH256	2011	59	26	3.15	0.121154	6	pT3a	NX	7a	1	26.5	0
HH259	2011	75	34	9.99	0.293824	7b	pT3b	N1	7b	3	0.8	0
HH260	2011	57	16	0.36	0.0225	7a	pT2c	N0	7a	3	25.4	0
HH261	2011	65	28	4.18	0.149286	6	pT2c	N0	7a	2	25.6	0
HH262	2011	66	53	3.49	0.0658491	5	pT3a	NX	7a	2	25.2	0
HH263	2011	55	82	6.18	0.0753659	6	pT2a	NX	6	1	12.9	0
HH264	2011	62	62	5.61	0.0904839	6	pT2a	N0	7a	1	37.4	0
HH267	2011	69	35	5.39	0.154	6	pT3a	NX	7a	2	25.2	0
HH268	2011	74	39	6.5	0.166667	6	pT3b	N0	7a	2	37.3	0
HH270	2011	70	30	3.21	0.107	6	pT2c	NX	6	1	25.3	0
HH271	2011	63	25	6.37	0.2548	7a	pT2c	N0	7a	3	25.2	0
HH272	2011	63	18	3.45	0.191667	7b	pT2c	N0	7a	3	25	0
HH273	2011	59	34	7.06	0.207647	7b	pT2c	N0	7a	3	34.9	0
HH276	2011	62	60	9.13	0.152167	7a	pT2c	N0	7a	3	37.1	0
HH277	2011	68	28	3.9	0.139286	6	pT2c	NX	7a	1	12.5	0
HH278	2011	69	52	4	0.0769231	6	pT2c	NX	7a	1	24.7	0
HH279	2011	70	43	6.86	0.159535	7a	pT2c	N0	7a	3	24.7	0
HH280	2011	60	65	2.88	0.0443077	6	pT2c	N0	7a	1	38.9	0
HH281	2011	59	30	3.36	0.112	6	pT2c	NX	7a	1	24.6	0
HH283	2011	58	25	5.62	0.2248	7a	pT3b	N0	7b	3	7.1	1
HH284	2011	74	57	1.86	0.0326316	7a	pT2c	N0	7a	3	24.5	0
HH285	2011	72	82	3.9	0.047561	6	pT2c	N0	8	1	32.8	1
HH286	2011	59	32	3.37	0.105313	6	pT2c	N0	7a	1	36.9	0
HH287	2011	60	40	3.21	0.08025	6	pT2c	NX	7a	1	0.4	0
HH290	2011	59	23	1.99	0.0865217	7a	pT3a	N0	7a	3	25.2	0
HH291	2011	76	89	3.36	0.0377528	6	pT2c	NX	7a	1	25.1	0
HH292	2011	57	20	3.79	0.1895	7a	pT2c	N0	7b	3	26.7	1
HH295	2011	64	50	1.53	0.0306	6	pT2a	NX	6	1	12.7	0
HH296	2011	70	42	5.16	0.122857	7b	pT2c	N0	7b	3	37.2	0
HH299	2011	71	64	18.48	0.28875	7a	pT2c	N0	7a	3	35.2	0

## Sheet: Table S8
Table S8: Clinical data of ProCOC patients used for protein signature validation.
Patient_ID	Year of operation	Age at diagnosis	prostate volume [ml]	tPSA	PSA_Dens	BX_GS	pT Status	pN Status	Ectomy_GS	NCCN_risk_group_Bx	Time_BCR_free_survival	Status_BCR
1	2008	73.3	62	6.8	0.11	6	pT2c	pNx	7b	3	60	0
3	2008	62.6	39	4.6	0.12	8	pT3a	pN0	9	4	22	1
4	2008	61.2	32	6.7	0.21	6	pT2c	pNx	7b	3	48	0
6	2008	54.5	41.8	3.1	0.07	6	pT2c	pNx	7a	1	60	0
7	2008	57.1	40.2	7.6	0.19	7a	pT2c	pN0	7a	3	10	1
8	2008	60	60	7.1	0.12	7b	pT3a	pN0	7b	3	27	1
9	2008	69.7	51.4	3	0.06	7a	pT3b	pN0	7a	3	23	1
11	2008	73.5	85	7.7	0.09	6	pT2c	pNx	6	1	61	0
12	2008	57.8	33.1	4.4	0.13	7a	pT2a	pN0	6	3	48	1
14	2008	73.5	33	21.1	0.64	7b	pT3b	pN1	7b	4	4	1
15	2008	58.1	25.5	3.4	0.13	6	pT2a	pN0	6	1	51	1
16	2008	65.8	41	8.1	0.2	6	pT2c	pNx	7a	2	37	0
17	2008	63.3	42	26.2	0.62	7b	pT3b	pN0	7a	4	6	1
19	2008	47.9	26	4.5	0.17	6	pT2c	pNx	7b	2	1	0
20	2009	59.7	60.5	6.4	0.11	6	pT2c	pNx	6	1	58	0
22	2009	71.1	40	6.4	0.16	7a	pT3a	pN0	7a	3	60	0
23	2009	56.9	38	4.9	0.13	6	pT2c	pNx	6	1	58	0
24	2009	51.2	43	6.8	0.16	8	pT2c	pN0	8	4	53	0
25	2009	59.9	42	3.8	0.09	6	pT2c	pNx	7a	1	61	0
26	2009	70.7	46	10	0.22	8	pT3a	pN0	7b	4	18	1
27	2009	67.7	37	4.7	0.13	7b	pT2c	pNx	7b	3	36	1
28	2009	63.2	70	3.8	0.05	6	pT2c	pNx	6	1	61	0
29	2009	71.9	60	24.5	0.41	6	pT3a	pN1	7b	4	18	1
30	2009	66	50	8.6	0.17	7a	pT2c	pN0	7a	3	62	0
31	2009	66.4	46	7.8	0.17	7b	pT2c	pN0	7b	3	59	0
33	2009	54.1	70	3.4	0.05	7a	pT2c	pNx	7a	3	60	0
35	2009	57.3	30	9.3	0.31	6	pT2c	pNx	7b	2	60	0
38	2009	66	37	8.6	0.23	6	pT3a	pNx	7b	2	43	0
39	2009	54.4	43.3	4	0.09	7a	pT2c	pN0	6	3	60	0
40	2009	59.4	33	7.5	0.23	7b	pT2c	pN0	7b	3	42	0
42	2009	51.8	45	8.1	0.18	7b	pT2c	pN0	9	3	27	1
43	2009	72.7	44.1	20	0.45	6	pT3b	pN1	9	3	2	1
44	2009	55.5	41.3	2.5	0.06	8	pT2a	pN0	8	4	57	0
45	2009	49.4	48.8	6.2	0.13	6	pT2c	pNx	7a	1	60	0
46	2009	67.2	45	9.4	0.21	6	pT2c	pNx	6	2	50	0
48	2012	66.8	50	1.2	0.02	7a	pT2a	pN0	7a	3	24	0
49	2009	59.1	43.5	8.5	0.2	7a	pT3a	pN0	7a	3	17	1
50	2009	74.1	34	4.4	0.13	6	pT2c	pNx	7a	2	48	1
51	2009	66.7	85	13.5	0.16	6	pT2c	pN0	7b	3	57	0
53	2009	63.4	40	4.6	0.12	6	pT2c	pNx	6	1	47	1
54	2009	51.1	#N/A	7.9	0.01	6	pT2c	pNx	7b	2	52	0
56	2009	65.6	37	13.3	0.36	7a	pT3a	pN0	7b	3	5	1
57	2009	46.3	49	4.5	0.09	7b	pT2c	pNx	7a	3	48	0
58	2009	70.6	45	13	0.29	8	pT3a	pN0	9	4	47	0
59	2009	71	74	4.4	0.06	7a	pT2c	pNx	7a	3	29	1
60	2009	72.7	40	7.9	0.2	7a	pT2c	pN0	7a	3	46	0
61	2009	57.8	57	11.9	0.21	6	pT2b	pNx	7a	3	47	0
62	2009	53.7	30	5.1	0.17	7a	pT2c	pN0	7a	3	49	0
63	2009	64.1	33	5.7	0.17	7b	pT2c	pN0	7b	3	60	0
65	2009	62.9	42	4.4	0.1	6	pT2c	pNx	7a	1	20	1
67	2009	66.3	49	5.4	0.11	7a	pT3a	pN0	7a	3	46	0
69	2009	51.8	35.2	5.9	0.17	7b	pT2c	pN0	9	3	18	1
70	2009	53.2	91	7	0.08	7a	pT2a	pN0	7a	3	48	0
74	2009	74.3	32	4.3	0.13	7b	pT2c	pN0	7b	3	42	0
75	2009	61.3	47	3.2	0.07	7a	pT2c	pN0	7a	3	48	0
76	2009	71.8	34	7.5	0.22	6	pT2c	pNx	7a	2	48	0
77	2009	60.6	47	14.8	0.31	6	pT2c	pNx	7b	3	47	0
78	2009	58.7	56	5.2	0.09	7a	pT2c	pN0	7a	3	53	0
79	2009	59.2	34.9	6.9	0.2	6	pT2c	pN0	7a	2	46	0
80	2009	57.4	47	8.3	0.18	7a	pT3a	pN0	7a	4	47	0
81	2009	52.6	42	17.5	0.42	8	pT3a	pN0	9	4	3	1
82	2009	65.6	101.5	9.2	0.09	6	pT2c	pN0	7a	2	47	0
83	2009	55.6	40	4.6	0.11	6	pT2c	pNx	7a	1	48	0
84	2009	57.4	45	4.2	0.09	6	pT2c	pNx	7a	3	47	0
85	2009	54.7	63	5.3	0.08	6	pT2c	pNx	7a	1	47	0
86	2009	68.9	53	4.6	0.09	7a	pT2c	pNx	7a	3	49	0
87	2009	57.9	67	23	0.34	7a	pT3a	pN0	7a	4	49	0
88	2009	67	45	5.1	0.11	6	pT2c	pNx	7b	1	50	0
89	2009	63.4	43	6.8	0.16	7a	pT3a	pN0	7b	3	41	0
90	2009	64.9	91	19.6	0.22	6	pT3a	pN0	7a	3	42	0
91	2009	65.6	36	9.3	0.26	6	pT2c	pNx	7a	2	47	0
92	2009	69.8	56	4.7	0.08	7a	pT2c	pN0	6	3	47	0
94	2009	70	40	14.2	0.36	7a	pT2c	pN0	7b	4	52	0
95	2009	53.6	41	7.2	0.18	7b	pT2c	pN0	7a	3	50	0
97	2009	61.5	60	16	0.27	9	pT3a	pN1	8	4	9	1
98	2009	72.3	55	8	0.15	6	pT2c	pNx	7a	2	47	0
100	2009	68.8	44	6.8	0.15	7b	pT3b	pN0	9	3	7	1
101	2009	62.2	61.3	34	0.55	7b	pT2c	pN0	7a	4	48	0
102	2009	63.6	51	7.3	0.14	6	pT2c	pNx	7a	1	48	0
105	2009	52.7	43	5.4	0.13	6	pT2c	pNx	7b	1	44	0
106	2012	70.2	42	4.6	0.11	7a	pT2a	pN0	7a	3	24	0
107	2009	58.9	45	8.2	0.18	7a	pT2c	pN0	7a	3	49	0
108	2009	55.1	49	11.4	0.23	6	pT2c	pN0	7a	3	49	0
109	2009	57.7	38	4.4	0.12	6	pT2c	pNx	7b	1	44	0
110	2009	67.6	47	8.1	0.17	6	pT3a	pNx	7a	2	47	0
111	2009	64.2	50	7.9	0.16	6	pT2c	pNx	7a	2	34	0
114	2009	64	38	4	0.11	7a	pT2c	pN0	7a	3	41	0
115	2009	49.2	30	5.6	0.19	7a	pT2c	pN0	7a	3	46	0
117	2009	68.3	90	19	0.21	6	pT2c	pN0	7b	3	18	1
118	2009	70.5	42	9.2	0.22	7a	pT3b	pN0	7a	3	12	1
120	2009	53.9	49	6.2	0.13	7a	pT2a	pN0	6	3	47	0
121	2009	62	55	12.2	0.22	6	pT2c	pNx	6	3	49	0
122	2009	70.7	40	4.9	0.12	6	pT2c	pNx	7a	1	45	0
123	2009	68	53	10.5	0.2	7a	pT3a	pN0	7b	3	14	1
125	2009	65.3	45	5.4	0.12	6	pT2c	pNx	5	1	33	0
126	2009	62.2	37	2.6	0.07	6	pT3a	pNx	6	3	47	0
127	2009	60	63	4.6	0.07	7a	pT2c	pN0	7a	3	36	0
128	2009	51.9	40	7.9	0.2	6	pT2c	pNx	7a	2	48	0
129	2009	67.3	60	7.7	0.13	7a	pT2c	pN0	7a	3	1	0
132	2009	69.3	134	20.5	0.15	6	pT2c	pN0	7b	4	48	0
134	2009	57.6	55	6.2	0.11	7b	pT3a	pN0	8	3	11	1
135	2009	60.1	28	4.5	0.16	7a	pT2c	pN0	7a	3	40	0
137	2009	53.3	50	4	0.08	6	pT2c	pNx	6	1	47	0
138	2009	66.2	50	5.3	0.11	6	pT2a	pNx	6	1	36	0
139	2010	65.5	31	4.9	0.16	7a	pT2c	pN0	7b	3	24	1
140	2009	68.8	23	0.8	0.03	6	pT3a	pNx	7b	2	1	0
141	2010	60.3	46	5.5	0.12	6	pT2c	pNx	7a	1	38	0
143	2013	54.1	84	7.4	0.09	7a	pT2c	pN0	7b	3	48	0
144	2010	68	52	2.1	0.04	7b	pT2c	pN0	7a	3	48	0
145	2010	65.4	42	18	0.43	7a	pT3a	pN0	7b	3	42	0
148	2010	56.6	35	4.8	0.14	6	pT2c	pNx	6	1	47	0
149	2010	66.6	59	9.2	0.16	6	pT3a	pN0	6	2	42	0
151	2010	70.1	45	5.9	0.13	8	pT3a	pN0	7b	4	48	0
152	2011	71.1	68	6	0.09	8	pT2c	pN0	7a	4	24	0
153	2010	70.8	49.8	11.4	0.23	7b	pT3a	pN0	7b	3	44	0
155	2010	65.7	43.6	5.2	0.12	7a	pT3a	pN0	7a	3	47	0
156	2010	60.6	60	4.7	0.08	6	pT2a	pNx	6	1	38	0
158	2010	73.8	35	4.9	0.14	6	pT2c	pNx	7a	1	41	0
159	2010	57	38	2.3	0.06	8	pT2a	pN0	9	4	48	0
160	2010	66.8	41	10.6	0.26	7b	pT2c	pN0	8	3	48	0
161	2010	58	55	12.3	0.22	6	pT2c	pNx	7a	3	48	0
162	2010	71.8	80	5.6	0.07	7a	pT2a	pN0	7a	3	41	1
163	2010	60.8	53	6.7	0.13	6	pT2c	pNx	6	2	48	0
164	2010	55.6	67	2.7	0.04	6	pT2c	pNx	6	1	35	0
166	2010	67.9	66	11.8	0.18	9	pT3a	pN1	9	4	48	0
167	2010	64	61	43.4	0.71	7a	pT3a	pN0	7a	4	43	0
168	2010	66.3	83	9.9	0.12	7a	pT2c	pN0	7b	3	47	0
169	2010	63	44	4.8	0.11	7a	pT2c	pN0	7b	3	36	0
170	2010	71.5	82	11.8	0.14	7b	pT3a	pN0	7b	3	33	1
171	2010	54.4	59	6.2	0.11	8	pT2c	pN0	8	4	36	0
173	2010	65	43	4.2	0.1	6	pT2c	pNx	7b	1	35	0
174	2010	57	81.6	19.5	0.24	6	pT2c	pN0	7a	3	41	0
175	2010	65.4	27	5.3	0.2	6	pT2c	pNx	7a	2	36	0
176	2010	57.9	110	8.7	0.08	9	pT3a	pN0	8	4	36	0
177	2010	74.1	61	2.8	0.05	7a	pT2c	pNx	7a	3	36	0
178	2010	78	32	5.7	0.18	6	pT2c	pNx	7a	2	36	0
179	2010	69.9	51	3.6	0.07	6	pT2c	pNx	6	1	35	0
180	2010	75.7	96	11.2	0.12	7a	pT2c	pN0	7a	3	29	0
182	2010	66	65	7.3	0.11	6	pT2c	pNx	6	1	36	0
183	2010	58	58	3.1	0.05	7a	pT2c	pN0	7a	3	39	0
184	2010	68.3	62	9	0.15	7a	pT3a	pN0	7a	3	40	0
185	2010	62.5	92	5.2	0.06	7b	pT2a	pNx	7a	3	35	0
186	2010	59.4	38.2	7.4	0.19	7a	pT2c	pN0	7a	3	39	1
189	2010	63	57	4	0.07	7a	pT2c	pN0	7a	3	33	0
190	2010	66.6	40	3.8	0.09	8	pT2c	pN0	7a	4	40	0
191	2010	66.7	130	13.3	0.1	7a	pT2c	pN0	7a	3	35	0
192	2010	69.6	43	6.8	0.16	6	pT2c	pNx	7a	2	15	1
193	2010	63.3	40	8.9	0.22	9	pT3a	pN1	9	4	14	1
194	2010	62.5	35	0.8	0.02	7a	pT2c	pN0	7a	3	35	0
195	2010	61.1	72	67	0.93	7b	pT2c	pN0	8	4	37	0
196	2011	67.4	85	8.8	0.1	7a	pT2a	pNx	6	3	35	0
197	2010	69.6	58	7.5	0.13	7a	pT2a	pNx	7a	3	37	0
198	2010	57.4	33	13.8	0.42	7a	pT3b	pN0	9	3	33	0
200	2010	60.7	59	7.1	0.12	7a	pT3a	pN0	9	3	24	1
203	2010	62.3	68	6.1	0.09	6	pT2c	pNx	7a	1	36	0
204	2010	68	93	7.1	0.08	6	pT2c	pNx	7a	1	37	0
208	2010	62.3	39	3.5	0.09	6	pT2c	pNx	7a	1	36	0
209	2010	52.9	87.9	7.6	0.09	6	pT2c	pNx	7a	1	2	0
210	2010	68.6	91.3	5.3	0.06	7a	pT2c	pNx	8	3	29	0
211	2010	61.1	33	9	0.27	6	pT2c	pN0	7a	2	36	0
212	2010	52.5	56.1	6.8	0.12	6	pT2c	pNx	6	1	40	0
216	2010	49.4	44	3.6	0.08	6	pT2c	pNx	7a	1	35	0
217	2011	66	66	2.4	0.04	7a	pT2c	pN0	7a	3	23	0
218	2010	68.9	62	9.8	0.16	6	pT3a	pNx	8	2	32	1
219	2011	62.2	38	3.6	0.09	6	pT3a	pN0	8	1	24	0
222	2011	63.4	44	8.8	0.2	6	pT2c	pNx	6	2	34	0
225	2011	73.6	36	19	0.53	6	pT2c	pNx	7a	3	28	0
226	2011	67.6	112	6.8	0.06	7a	pT2a	pN0	7a	3	24	0
227	2011	74.1	48	5.9	0.12	6	pT2c	pN0	7b	1	24	0
228	2011	69.2	39	1.2	0.03	8	pT2a	pN0	7b	4	34	0
229	2011	48.5	28	5.7	0.2	7a	pT2c	pN0	7a	3	31	0
230	2011	60.1	45	1.7	0.04	7a	pT2c	pN0	7a	3	35	0
232	2011	60.3	47	6.3	0.13	7b	pT3a	pN0	7a	3	36	0
233	2011	55.5	28	5.3	0.19	7a	pT2a	pN0	7a	3	37	0
235	2011	66	44.5	4.2	0.09	6	pT3b	pN0	9	2	28	0
236	2011	41.4	38	5	0.13	7a	pT2c	pN0	7a	3	34	0
237	2011	61	51	13.3	0.26	9	pT2c	pN0	9	4	36	0
238	2011	67	40	4.9	0.12	7a	pT2c	pN0	7a	3	24	0
239	2011	64.3	65	4.3	0.07	7a	pT3a	pN0	7a	3	35	0
240	2011	62.4	73.8	17	0.23	6	pT0	pN0	6	3	29	0
241	2011	64.4	142	13	0.09	7a	pT2c	pN0	7b	3	35	0
242	2011	63.3	66	6.6	0.1	7b	pT2c	pN0	9	3	28	0
245	2011	52.4	50	5.3	0.11	7a	pT2c	pN0	7a	3	24	0
247	2011	68.2	38	5.8	0.15	6	pT2c	pNx	7a	2	26	0
248	2011	59.8	42	6.3	0.15	7a	pT2c	pN0	7a	3	35	0
249	2011	63.8	55	11.6	0.21	8	pT2c	pN0	8	4	17	1
251	2011	56	27.8	7.1	0.26	7a	pT2c	pN0	7a	3	26	0
252	2012	59.5	46	4.1	0.09	6	pT2c	pN0	7b	1	25	0
256	2011	64.6	22	7.3	0.33	9	pT2c	pN0	9	4	12	0
257	2011	71.6	58	4.9	0.09	8	pT2c	pN0	7a	4	24	0
258	2012	68.5	55	5	0.09	6	pT2a	pN0	6	1	20	0
259	2011	64.8	54.7	7.7	0.14	7b	pT2a	pN0	7b	3	27	0
262	2011	55.7	28	6.2	0.22	6	pT2c	pNx	7a	2	30	0
263	2011	62.7	35	4.9	0.14	6	pT3b	pNx	7a	1	21	1
264	2011	71.8	35	4.4	0.13	8	pT2b	pN0	9	4	23	0
265	2011	58.1	75	6.6	0.09	7a	pT2c	pN0	7b	3	24	1
266	2011	65.7	41.5	3.3	0.08	6	pT2c	pNx	7a	1	33	0
267	2011	69.6	30	5.9	0.2	7a	pT3a	pN0	7b	3	26	1
268	2011	47.6	36	6.1	0.17	6	pT2c	pNx	7b	2	23	0
270	2011	69.9	38	15.3	0.4	6	pT2c	pN0	7a	3	22	0
271	2011	51.4	46	8.2	0.18	7a	pT2c	pN0	7a	3	22	0
272	2011	63.9	36	7.9	0.22	7a	pT2c	pNx	7a	3	23	1
273	2011	66.9	74	8.6	0.12	7a	pT2c	pN0	7b	3	32	0
274	2011	62.7	47.8	9	0.19	7b	pT3a	pN0	7b	3	11	1
275	2011	60.2	59	4.5	0.08	6	pT2c	pN0	7a	1	12	1
276	2011	53.6	35	1.4	0.04	6	pT2c	pNx	6	1	23	0
278	2011	55.1	32	4.5	0.14	7a	pT3a	pN0	7a	3	23	0
280	2011	65.3	70	10	0.14	6	pT2c	pNx	7b	3	12	0
281	2011	68.2	45	13.8	0.31	7b	pT2c	pN0	7b	3	25	0
282	2011	59.9	27	6.8	0.25	7b	pT2c	pN0	7a	3	29	0
283	2011	52.1	88	49	0.56	9	pT3a	pN1	9	4	12	1
284	2011	57.2	30	4.8	0.16	7b	pT2c	pN0	8	3	23	0
286	2011	70.5	95	5.1	0.05	6	pT2c	pNx	6	1	23	0
287	2011	43.9	36	6.2	0.17	7a	pT2c	pN0	8	3	24	1
288	2011	64.1	66	14.3	0.22	7a	pT3a	pN0	7a	3	22	0
290	2011	60.6	50	5.8	0.12	7a	pT3a	pN1	7b	3	5	1
292	2011	54.4	48	5.9	0.12	6	pT2c	pNx	7a	1	18	0
293	2011	63	51	3.1	0.06	7b	pT2c	pN0	7a	3	3	0
294	2011	66.7	110	9.7	0.09	7b	pT2c	pN0	9	3	26	1
297	2011	70.5	40	5.6	0.14	8	pT3a	pN0	7a	4	13	0
298	2011	65.9	60	3.8	0.06	7a	pT2c	pN0	7a	3	24	0
300	2011	66.4	66	4.1	0.06	7a	pT2c	pN0	6	3	11	0
301	2011	61.7	117	7.8	0.07	7a	pT2c	pN0	7b	3	15	1
302	2011	56.4	34	6.6	0.19	7a	pT2c	pN0	7a	3	23	0
305	2011	66.7	44	7	0.16	8	pT2b	pN0	9	4	7	0
306	2011	49	93	8.9	0.1	7a	pT2a	pN0	7a	3	1	0
308	2011	63.5	35	4.9	0.14	7a	pT2c	pN0	7b	3	24	0
309	2011	60.2	95	10.8	0.11	7a	pT2c	pN0	7a	3	3	0
310	2011	61.4	40	8.7	0.22	6	pT3a	pNx	7a	2	23	0
311	2011	59.8	49	8	0.16	6	pT2c	pN0	6	2	24	0
313	2011	66.1	35	5.3	0.15	7a	pT2c	pNx	7a	3	23	0
315	2011	62.9	39	3	0.08	9	pT2c	pN0	9	4	28	0
316	2011	67.3	26	8.8	0.34	7b	pT2c	pN0	7a	3	15	0
318	2012	60.4	56	5.4	0.1	7a	pT2c	pN0	7a	3	23	0
319	2012	67.5	45	6.5	0.14	6	pT2c	pNx	7a	1	25	0
320	2012	68.9	76	10.1	0.13	7a	pT2c	pN0	7a	3	24	0
322	2012	73.5	71	5.7	0.08	7a	pT2b	pN0	6	3	27	0
323	2012	65.4	52.3	11.1	0.21	7a	pT2c	pN0	7a	3	28	0
324	2012	70.7	77	6	0.08	7b	pT2c	pN0	7a	3	22	0
325	2012	67.7	32	3.1	0.1	7a	pT2c	pN0	7a	3	25	0
326	2012	57.4	37	4.7	0.13	7a	pT2b	pN0	7a	3	6	0
327	2012	47.4	43	4.9	0.11	7a	pT2a	pN0	6	3	23	0
328	2012	51	38	5.4	0.14	7a	pT2a	pN0	7a	3	23	0
329	2012	57.4	60	6.8	0.11	7a	pT2a	pN0	7a	3	23	0
330	2012	69.5	28	1.9	0.07	7a	pT2c	pN0	7a	3	29	0
332	2012	67.5	87.9	5.6	0.06	9	pT2c	pN0	7a	5	24	0
334	2012	70.8	67	6	0.09	7a	pT2c	pN0	8	3	23	0
337	2012	59.6	72	11.4	0.16	6	pT2c	pN0	6	3	23	0
340	2012	54.8	40	4	0.1	10	pT2c	pN0	9	4	23	0
341	2012	67.7	89	6.8	0.08	7a	pT2c	pN0	7a	3	3	0
342	2012	68.3	35.5	7.9	0.22	7a	pT2c	pN0	7a	3	23	0
346	2012	71.1	48	6.8	0.14	9	pT3b	pN0	9	4	24	1
347	2012	61.3	35	4.1	0.12	7b	pT2a	pNx	7a	3	6	0
351	2012	70.2	33	9.5	0.29	7b	pT2c	pN0	7b	3	13	0
352	2012	66.2	49	3.2	0.07	9	pT2c	pN0	9	4	24	0
353	2012	72.7	70	6.8	0.1	7a	pT2c	pN0	7a	3	11	0
354	2012	73.2	120	9.8	0.08	7b	pT3a	pNx	7b	3	24	0
355	2012	71.2	67	7.4	0.11	6	pT2c	pNx	6	1	23	0
356	2012	69.3	38	13.5	0.36	8	pT2c	pN0	8	4	17	0
357	2012	63.4	49	5.4	0.11	7a	pT2c	pN0	7a	3	6	0
358	2012	55.7	49	3.6	0.07	7a	pT2c	pN0	7a	3	24	0
361	2012	65.4	67	8.5	0.13	7a	pT2a	pN0	6	3	18	0
362	2012	54.2	39	5.3	0.14	6	pT2c	pN0	7a	1	19	0
Patient_ID		patient identification number
Year of operation		Year of the radical prostatectomy
Age at diagnosis		patient age
prostate volume [ml]		prostate volume
tPSA		total PSA measured at diagnosis
PSA_Dens		tPSA/prostate volume
BX_GS		biopsy Gleason score
pT Status		t-staging
pN Status		N-staging
Ectomy_GS		ectomy Gleason score
NCCN_risk_group		National Comprehensive Cancer Network score (1-4)
Time_BCR_free_survival		time periode without rising cancer biomarker PSA (biochemical recurrence-free survival)
Status_BCR		status biochemical recurrence free survival (0=no, 1= yes)

## Sheet: Table S9
Table S9. ELISA data used for model generation (Hamburg) and validation (ProCOC).
cohort	Patient_ID	FN1_ELISA	VTN_ELISA	Time_BCR_free_survival	Status_BCR
ProCOC	1	270729	55498	60	0
ProCOC	3	502020	59320	22	1
ProCOC	4	384240	29542	48	0
ProCOC	8	263745	69524	27	1
ProCOC	9	182991	43502	23	1
ProCOC	16	249954	39004	37	0
ProCOC	17	241836	20964	6	1
ProCOC	19	287589	51848	1	0
ProCOC	22	296556	44762	60	0
ProCOC	25	269163	29302	61	0
ProCOC	26	197244	26818	18	1
ProCOC	27	185832	40654	36	1
ProCOC	31	212811	85944	59	0
ProCOC	35	269226	46668	60	0
ProCOC	40	176268	23862	42	0
ProCOC	46	194622	20272	50	0
ProCOC	49	250248	44708	17	1
ProCOC	51	253242	92310	57	0
ProCOC	53	230502	22314	47	1
ProCOC	54	306660	35040	52	0
ProCOC	57	164376	46228	48	0
ProCOC	63	275526	29180	60	0
ProCOC	67	186303	39754	46	0
ProCOC	74	189915	30728	42	0
ProCOC	77	311880	52200	47	0
ProCOC	79	244344	41756	46	0
ProCOC	80	249681	36256	47	0
ProCOC	83	275436	17901	48	0
ProCOC	84	159498	28112	47	0
ProCOC	85	356880	20492	47	0
ProCOC	86	202728	9934	49	0
ProCOC	87	195606	17754	49	0
ProCOC	88	203121	25280	50	0
ProCOC	90	348960	20806	42	0
ProCOC	91	268731	34232	47	0
ProCOC	92	213027	16897	47	0
ProCOC	94	201645	22946	52	0
ProCOC	95	232443	26816	50	0
ProCOC	98	227340	27596	47	0
ProCOC	100	250035	25574	7	1
ProCOC	101	444600	33624	48	0
ProCOC	102	248874	27292	48	0
ProCOC	105	175173	22444	44	0
ProCOC	107	273237	29320	49	0
ProCOC	108	195933	31970	49	0
ProCOC	109	220194	21798	44	0
ProCOC	110	261399	32038	47	0
ProCOC	111	207576	25250	34	0
ProCOC	114	175599	13840	41	0
ProCOC	115	155031	23700	46	0
ProCOC	117	248676	39892	18	1
ProCOC	118	117684	17672	12	1
ProCOC	122	110193	23158	45	0
ProCOC	123	258924	13858	14	1
ProCOC	126	283116	13840	47	0
ProCOC	127	295773	22672	36	0
ProCOC	128	267075	14574	48	0
ProCOC	129	137217	21876	1	0
ProCOC	132	215373	18518	48	0
ProCOC	135	312990	31680	40	0
ProCOC	137	289191	30722	47	0
ProCOC	139	204390	12754	24	1
ProCOC	141	405060	36718	38	0
ProCOC	143	210843	30598	48	0
ProCOC	144	259161	33786	48	0
ProCOC	145	251634	23596	42	0
ProCOC	148	197781	18438	47	0
ProCOC	151	210231	6788	48	0
ProCOC	153	253035	30318	44	0
ProCOC	155	303360	23926	47	0
ProCOC	158	153096	19973	41	0
ProCOC	161	272367	23852	48	0
ProCOC	163	122031	24746	48	0
ProCOC	167	334620	18989	43	0
ProCOC	168	151947	16530	47	0
ProCOC	169	217695	36484	36	0
ProCOC	173	256782	38400	35	0
ProCOC	175	231549	16514	36	0
ProCOC	177	195510	26782	36	0
ProCOC	178	485460	50808	36	0
ProCOC	180	228288	13707	29	0
ProCOC	183	190107	32072	39	0
ProCOC	184	208809	16914	40	0
ProCOC	186	206706	24426	39	1
ProCOC	189	209001	13926	33	0
ProCOC	190	279090	27894	40	0
ProCOC	191	327390	34700	35	0
ProCOC	192	173829	20584	15	1
ProCOC	194	284250	26996	35	0
ProCOC	203	212313	28204	36	0
ProCOC	204	279978	23752	37	0
ProCOC	208	223734	27396	36	0
ProCOC	209	338070	24848	2	0
ProCOC	211	387630	29768	36	0
ProCOC	216	314940	38320	35	0
ProCOC	217	240660	18911	23	0
ProCOC	218	263046	21462	32	1
ProCOC	222	255537	20828	34	0
ProCOC	225	155898	23678	28	0
ProCOC	227	146172	19714	24	0
ProCOC	228	213735	18553	34	0
ProCOC	229	233346	36484	31	0
ProCOC	230	259950	20888	35	0
ProCOC	232	210780	18538	36	0
ProCOC	236	270039	28924	34	0
ProCOC	238	283131	22718	24	0
ProCOC	239	205299	23058	35	0
ProCOC	240	243345	25762	29	0
ProCOC	241	297936	19267	35	0
ProCOC	245	220578	22896	24	0
ProCOC	247	200424	20538	26	0
ProCOC	248	226365	26480	35	0
ProCOC	251	239511	42604	26	0
ProCOC	252	297279	25834	25	0
ProCOC	257	177264	19944	24	0
ProCOC	259	254715	19307	27	0
ProCOC	262	178584	31750	30	0
ProCOC	263	170253	40708	21	1
ProCOC	264	238461	19670	23	0
ProCOC	265	280476	28646	24	1
ProCOC	266	324420	40718	33	0
ProCOC	268	222663	23820	23	0
ProCOC	270	348540	31160	22	0
ProCOC	271	199887	33356	22	0
ProCOC	272	287316	20164	23	1
ProCOC	273	257901	24484	32	0
ProCOC	274	160341	35916	11	1
ProCOC	275	394890	35692	12	1
ProCOC	276	348510	34716	23	0
ProCOC	278	356910	34772	23	0
ProCOC	280	270243	25698	12	0
ProCOC	281	103881	38132	25	0
ProCOC	282	317850	9224	29	0
ProCOC	288	359040	26078	22	0
ProCOC	292	227811	41098	18	0
ProCOC	293	237729	22858	3	0
ProCOC	297	233793	19616	13	0
ProCOC	298	176247	20758	24	0
ProCOC	301	209448	22346	15	1
ProCOC	302	267660	27004	23	0
ProCOC	308	195114	38166	24	0
ProCOC	309	204813	17454	3	0
ProCOC	310	209205	32706	23	0
ProCOC	313	168429	24994	23	0
ProCOC	319	232056	22780	25	0
ProCOC	320	198900	19696	24	0
ProCOC	323	130128	25538	28	0
ProCOC	324	224778	30870	22	0
ProCOC	325	171567	17594	25	0
ProCOC	330	174492	31682	29	0
ProCOC	332	212679	22346	24	0
ProCOC	341	331710	27676	3	0
ProCOC	342	305310	23414	23	0
ProCOC	346	247725	18427	24	1
ProCOC	351	279081	15502	13	0
ProCOC	353	340410	23660	11	0
ProCOC	355	204693	15736	23	0
ProCOC	357	302970	26072	6	0
ProCOC	358	490500	36306	24	0
ProCOC	362	243231	23182	19	0
ProCOC	11	232683	44680	61	0
ProCOC	12	219801	39866	48	1
ProCOC	15	556200	48160	51	1
ProCOC	20	296214	61218	58	0
ProCOC	23	257874	37966	58	0
ProCOC	28	210222	46762	61	0
ProCOC	39	364560	64608	60	0
ProCOC	42	220275	67574	27	1
ProCOC	43	135786	37276	2	1
ProCOC	58	300690	42332	47	0
ProCOC	69	168531	14568	18	1
ProCOC	81	298554	35614	3	1
ProCOC	120	343440	17377	47	0
ProCOC	121	189000	19258	49	0
ProCOC	125	189354	17063	33	0
ProCOC	138	190557	17557	36	0
ProCOC	149	240363	20634	42	0
ProCOC	156	142905	29080	38	0
ProCOC	159	162675	29390	48	0
ProCOC	164	250434	26684	35	0
ProCOC	166	184482	13910	48	0
ProCOC	176	178362	27780	36	0
ProCOC	179	169026	16257	35	0
ProCOC	182	224220	14526	36	0
ProCOC	193	242400	13234	14	1
ProCOC	196	229383	38040	35	0
ProCOC	198	176430	20174	33	0
ProCOC	200	187758	14625	24	1
ProCOC	212	265665	25502	40	0
ProCOC	235	277191	27794	28	0
ProCOC	237	199305	24892	36	0
ProCOC	242	217695	15447	28	0
ProCOC	256	275205	27850	12	0
ProCOC	283	256062	18832	12	1
ProCOC	286	156645	34816	23	0
ProCOC	294	175065	14900	26	1
ProCOC	300	195264	31276	11	0
ProCOC	305	234111	26760	7	0
ProCOC	311	271284	30788	24	0
ProCOC	315	235314	44928	28	0
ProCOC	322	201564	24096	27	0
ProCOC	327	237411	38604	23	0
ProCOC	340	242910	26054	23	0
ProCOC	352	255420	40356	24	0
ProCOC	361	1341330	25314	18	0
ProCOC	6	242052	47854	60	0
ProCOC	7	283815	87828	10	1
ProCOC	14	324750	37290	4	1
ProCOC	24	319830	48134	53	0
ProCOC	29	294600	56078	18	1
ProCOC	30	368220	47748	62	0
ProCOC	33	235176	17052	60	0
ProCOC	38	201876	48492	43	0
ProCOC	44	215328	33612	57	0
ProCOC	45	160620	29256	60	0
ProCOC	48	312960	52252	24	0
ProCOC	50	247365	41962	48	1
ProCOC	56	191925	39962	5	1
ProCOC	59	207762	57530	29	1
ProCOC	60	210921	32516	46	0
ProCOC	61	173532	72106	47	0
ProCOC	62	186498	39380	49	0
ProCOC	65	197925	34682	20	1
ProCOC	70	231651	62878	48	0
ProCOC	75	326520	32384	48	0
ProCOC	76	151395	58950	48	0
ProCOC	78	249870	46882	53	0
ProCOC	82	261399	15909	47	0
ProCOC	89	335640	14971	41	0
ProCOC	97	219975	26888	9	1
ProCOC	106	168057	21428	24	0
ProCOC	134	197781	16128	11	1
ProCOC	140	294645	27854	1	0
ProCOC	152	182283	39296	24	0
ProCOC	160	330900	32354	48	0
ProCOC	162	210537	22992	41	1
ProCOC	170	195429	20264	33	1
ProCOC	171	281982	31118	36	0
ProCOC	174	342060	18460	41	0
ProCOC	185	270600	12944	35	0
ProCOC	195	209307	29444	37	0
ProCOC	197	266190	27110	37	0
ProCOC	210	291243	37222	29	0
ProCOC	219	266160	22642	24	0
ProCOC	226	214941	20234	24	0
ProCOC	233	305610	41092	37	0
ProCOC	249	307740	25298	17	1
ProCOC	258	257571	19280	20	0
ProCOC	267	316710	36950	26	1
ProCOC	284	257967	29464	23	0
ProCOC	287	185274	18860	24	1
ProCOC	290	197883	19991	5	1
ProCOC	306	217467	37736	1	0
ProCOC	316	190233	33800	15	0
ProCOC	318	235950	14365	23	0
ProCOC	326	258924	23188	6	0
ProCOC	328	190470	29806	23	0
ProCOC	329	158883	28432	23	0
ProCOC	334	244518	29724	23	0
ProCOC	337	180933	38406	23	0
ProCOC	347	302070	11154	6	0
ProCOC	354	310260	14533	24	0
ProCOC	356	345720	22716	17	0
HH	51	105609	28452	24.8	1
HH	52	134082	24092	12.6	0
HH	53	149520	43244	24.4	1
HH	54	123024	41308	24.4	0
HH	55	97728	39298	12.9	0
HH	56	162966	29492	12.9	0
HH	57	86202	41940	25.1	0
HH	58	300600	51104	NA	0
HH	60	153321	36608	12.9	0
HH	61	190683	36294	7.8	0
HH	62	142113	45304	25.6	1
HH	63	187632	44756	28.6	1
HH	64	179961	42510	12.9	0
HH	65	111600	32230	0	0
HH	66	124353	36584	13.7	0
HH	67	191907	52052	25	1
HH	68	237081	39914	12.8	0
HH	69	93009	29558	0	0
HH	70	192870	35282	12.7	0
HH	71	212589	51452	24.9	0
HH	73	196563	40966	22.4	1
HH	74	185373	39878	12.7	0
HH	75	81387	39422	24.9	0
HH	76	192084	43510	24.9	0
HH	77	84096	32490	12.7	0
HH	78	165771	40000	0.4	0
HH	79	140592	47588	24.9	0
HH	80	198504	38172	NA	0
HH	81	161595	25456	NA	0
HH	82	136587	39804	12.6	0
HH	83	149658	36734	NA	0
HH	85	158976	47188	24.8	0
HH	87	165714	32906	30.4	0
HH	88	150648	42280	18.7	0
HH	89	162798	45636	25.3	0
HH	90	171099	39692	12.5	0
HH	91	107244	34132	12.5	0
HH	92	322740	30292	24.7	0
HH	93	174192	51010	12.5	0
HH	94	194889	52238	NA	0
HH	95	311730	44838	NA	0
HH	96	229968	48058	24	1
HH	97	132657	45624	NA	0
HH	98	165321	40356	24.7	0
HH	99	145521	40416	12.4	0
HH	100	128373	35700	24.6	1
HH	201	100767	22688	NA	0
HH	202	141972	58606	24.8	1
HH	203	193692	62910	28.3	1
HH	204	257766	52822	36.7	1
HH	205	99561	22342	12.4	0
HH	206	269760	66726	21.4	1
HH	207	328200	75414	36.7	0
HH	208	208938	44122	36.7	0
HH	209	168432	38616	24.6	0
HH	210	95310	30580	24.6	0
HH	211	152799	51278	36.7	0
HH	212	176550	25550	37.8	0
HH	214	162114	41526	36.6	0
HH	215	248244	20450	36.6	0
HH	216	138270	33666	12.4	0
HH	217	254115	32778	24.6	0
HH	218	138417	42530	36.6	0
HH	219	294759	53756	24.5	0
HH	220	247371	49542	36.5	0
HH	221	57450	33094	36.5	1
HH	222	142146	70276	37.2	1
HH	223	166746	42094	36.5	0
HH	224	152082	64856	24.5	0
HH	225	299046	61562	28.7	1
HH	226	168279	35438	36.5	0
HH	227	243435	64102	36.5	0
HH	228	208119	34470	36.5	0
HH	229	223800	62116	36.5	0
HH	230	131139	58190	14.1	0
HH	231	409620	83090	36.8	0
HH	232	252597	54564	36.5	0
HH	233	130968	25562	36.5	0
HH	234	217419	59782	7.5	0
HH	235	198702	58526	24.4	0
HH	236	113679	40066	36.5	0
HH	237	251682	47378	13.1	0
HH	238	148266	39322	36.5	0
HH	239	99783	29624	36.5	0
HH	240	132822	39690	37.7	0
HH	241	120999	45744	36.5	0
HH	242	269145	49178	36.4	0
HH	243	653730	42136	24.4	0
HH	244	290727	56818	36.4	1
HH	245	273288	49490	14.1	0
HH	246	139119	39310	NA	0
HH	247	164853	40152	37.5	0
HH	248	186294	45482	NA	0
HH	250	413790	57480	36.4	0
HH	251	123198	33834	25.4	0
HH	253	124170	39040	25.4	0
HH	254	206289	44036	25.3	0
HH	255	138036	27966	25.3	0
HH	256	210807	36628	26.5	0
HH	259	74745	44058	0.8	0
HH	260	65985	30062	25.4	0
HH	261	145833	42104	25.6	0
HH	262	212157	43274	25.2	0
HH	263	208185	38584	12.9	0
HH	264	77868	25778	37.4	0
HH	265	199281	50690	NA	0
HH	267	373080	61108	25.2	0
HH	268	192834	43858	37.3	0
HH	269	138798	35338	NA	0
HH	270	238458	41194	25.3	0
HH	271	302880	84656	25.2	0
HH	272	171045	51412	25	0
HH	273	197382	40164	34.9	0
HH	276	432420	50530	37.1	0
HH	277	264537	43206	12.5	0
HH	278	231711	36482	24.7	0
HH	279	277410	48592	24.7	0
HH	280	479370	39352	38.9	0
HH	281	126306	21980	24.6	0
HH	283	211257	40414	7.1	1
HH	284	159717	53284	24.5	0
HH	285	247110	63336	32.8	1
HH	286	210861	62560	36.9	0
HH	287	218529	59852	0.4	0
HH	289	123981	63800	NA	0
HH	290	239868	74402	25.2	0
HH	291	251643	58236	25.1	0
HH	292	391920	49064	26.7	1
HH	294	208038	33918	NA	0
HH	295	223344	39908	12.7	0
HH	296	195372	38780	37.2	0
HH	297	274164	50900	NA	0
HH	299	175659	32304	35.2	0
